# Supplementary material for: Revision of Japanese species of Nipponomyia Alexander, 1924 (Diptera, Pediciidae)
Source: Zookeys. 2020 Dec 3;1000:71–105. doi: 10.3897/zookeys.1000.55021 (PMC7728730; doi:10.3897/zookeys.1000.55021)
Supplement: XML Treatment for Nipponomyia [file zookeys.1000.55021-treatment1.xml]

<!DOCTYPE tp:taxon-treatment
  PUBLIC "-//TaxonX//DTD Taxonomic Treatment Publishing DTD v0 20100105//EN" "tax-treatment-NSO.dtd">
<tp:taxon-treatment xmlns:tp="http://www.plazi.org/taxpub"><tp:treatment-meta><kwd-group><label>Taxon classification</label><kwd><named-content xmlns:xlink="http://www.w3.org/1999/xlink" content-type="kingdom">Animalia</named-content></kwd><kwd><named-content xmlns:xlink="http://www.w3.org/1999/xlink" content-type="order">Diptera</named-content></kwd><kwd><named-content xmlns:xlink="http://www.w3.org/1999/xlink" content-type="family">Pediciidae</named-content></kwd></kwd-group><mixed-citation publication-type="journal"><person-group><name><surname>Kolcsár</surname><given-names>Levente-Péter</given-names></name><name><surname>Kato</surname><given-names>Daichi</given-names></name><name><surname>Gamboa</surname><given-names>Maribet</given-names></name><name><surname>Watanabe</surname><given-names>Kozo</given-names></name></person-group><article-title>Revision of Japanese species of <italic><tp:taxon-name><tp:taxon-name-part taxon-name-part-type="genus" reg="Nipponomyia">Nipponomyia</tp:taxon-name-part></tp:taxon-name></italic> Alexander, 1924 (<tp:taxon-name><tp:taxon-name-part taxon-name-part-type="order">Diptera</tp:taxon-name-part></tp:taxon-name>, <tp:taxon-name><tp:taxon-name-part taxon-name-part-type="family">Pediciidae</tp:taxon-name-part></tp:taxon-name>)</article-title><source>Zookeys</source><day>03</day><month>12</month><year>2020</year><volume>1000</volume><fpage>71</fpage><lpage>105</lpage><pub-id pub-id-type="doi">10.3897/zookeys.1000.55021</pub-id></mixed-citation></tp:treatment-meta><tp:nomenclature><tp:taxon-name><object-id xmlns:xlink="http://www.w3.org/1999/xlink" content-type="arpha" xlink:type="simple">D5C92A25-F65D-5116-B1B1-3813B178B06F</object-id>
            <tp:taxon-name-part taxon-name-part-type="genus" reg="Nipponomyia">Nipponomyia</tp:taxon-name-part>
          </tp:taxon-name><tp:taxon-authority>Alexander, 1924</tp:taxon-authority><xref ref-type="fig" rid="F2">Figs 2</xref><xref ref-type="fig" rid="F3">, 3</xref><xref ref-type="fig" rid="F4">, 4</xref><xref ref-type="fig" rid="F5">, 5</xref><xref ref-type="fig" rid="F6">, 6</xref><xref ref-type="fig" rid="F7">, 7</xref><xref ref-type="fig" rid="F8">, 8</xref><xref ref-type="fig" rid="F9">, 9</xref><xref ref-type="fig" rid="F10">, 10</xref><xref ref-type="fig" rid="F11">, 11</xref><xref ref-type="fig" rid="F12">, 12</xref><xref ref-type="fig" rid="F13">, 13</xref><xref ref-type="fig" rid="F14">, 14</xref><xref ref-type="fig" rid="F15">, 15</xref><xref ref-type="fig" rid="F16">, 16</xref><xref ref-type="fig" rid="F17">, 17</xref><xref ref-type="fig" rid="F18">, 18</xref><xref ref-type="fig" rid="F19">, 19</xref></tp:nomenclature><tp:treatment-sec sec-type="type species" id="SECID0E4NAC"><title>Type species.</title><p><italic><tp:taxon-name><tp:taxon-name-part taxon-name-part-type="genus" reg="Tricyphona">Tricyphona</tp:taxon-name-part> <tp:taxon-name-part taxon-name-part-type="species" reg="kuwanai">kuwanai</tp:taxon-name-part></tp:taxon-name></italic> Alexander, 1913 by original designation in <xref ref-type="bibr" rid="B4">Alexander (1924)</xref>: pages 158–159.</p></tp:treatment-sec><tp:treatment-sec sec-type="Descriptive notes on Nipponomyia Alexander, 1924 based on Japanese species" id="SECID0ESOAC"><title>Descriptive notes on <italic><tp:taxon-name><tp:taxon-name-part taxon-name-part-type="genus" reg="Nipponomyia">Nipponomyia</tp:taxon-name-part></tp:taxon-name></italic> Alexander, 1924 based on Japanese species.</title><p>General coloration yellow to black, with or without conspicuous marking on thorax. Markings of body not differing significantly between sexes.</p><p><bold><italic>Head</italic>:</bold> Rostrum short. Eye appearing bare; however, a few small setae present between ommatidia, near to border of compound eye (Fig. <xref ref-type="fig" rid="F2">2A, B</xref>). Eyes widely separated. Antenna short in both sexes, only little longer than head. Scape 1.2–1.4 × longer and wider than pedicel. Pedicel 1.8–2.2 × wider than first flagellomere. Flagellum 11–13-segmented, evenly narrow toward apical segment. Flagellomeres oval to cylindrical, first 9 or 10 flagellomeres with 1 or 2 long, erected verticils dorsally (Fig. <xref ref-type="fig" rid="F2">2C, D</xref>). Last 3 or 4 flagellar segments with 3 or 4 verticils arranged irregularly. Last flagellar segment with 3 or 4 dark apical verticils, slightly curved upward, differing in shape to other verticils. Ventral part of flagellomeres densely covered with whitish sensilla, shorter than diameter of basal segment (Fig. <xref ref-type="fig" rid="F2">2E</xref>). Additional microtrichia on flagellomere (Fig. <xref ref-type="fig" rid="F2">2E</xref>). Palpi 5-segmented, length varying among species.</p><fig id="F2" position="float" orientation="portrait"><object-id xmlns:xlink="http://www.w3.org/1999/xlink" content-type="doi" xlink:type="simple">10.3897/zookeys.1000.55021.figure2</object-id><object-id xmlns:xlink="http://www.w3.org/1999/xlink" content-type="arpha" xlink:type="simple">01897F23-BF4D-5B11-91A1-BA7E3C5531F9</object-id><label>Figure 2.</label><caption><p>Characters of head parts of <italic><tp:taxon-name><tp:taxon-name-part taxon-name-part-type="genus" reg="Nipponomyia">Nipponomyia</tp:taxon-name-part> <tp:taxon-name-part taxon-name-part-type="species" reg="trispinosa">trispinosa</tp:taxon-name-part></tp:taxon-name></italic> (Alexander), SEM <bold>A</bold> compound eye, 300 × (magnification) <bold>B</bold> compound eye, 1500 × <bold>C</bold> antenna, 100 × <bold>D</bold> flagellomeres 1 to 5, 300 × <bold>E</bold> flagellomere 9, 700 ×. Abbreviations: <bold>mt</bold> – microtrichia, <bold>pe</bold> – pedicel, <bold>sc</bold> – scape, <bold>sen</bold> – sensilla, <bold>ve</bold> – verticel. Scale bars: 33.3 μm (<bold>A, D</bold>), 6.67 μm (<bold>B</bold>), 100 μm (<bold>C</bold>), 14.3 μm (<bold>E</bold>).</p></caption><graphic xmlns:xlink="http://www.w3.org/1999/xlink" xlink:href="zookeys-1000-071-g002.jpg" position="float" orientation="portrait" xlink:type="simple" id="oo_483010.jpg"><uri content-type="original_file" xlink:type="simple">https://binary.pensoft.net/fig/483010</uri></graphic></fig><p><bold><italic>Thorax</italic>:</bold> Elongated in dorso-ventral direction (Fig. <xref ref-type="fig" rid="F3">3A, C</xref>). Cervical sclerite elongated fusiform. Pronotum well developed, medial part of antepronotum with hump and long setae; antepronotal lobe well developed, dorsal part slipping under medial part of antepronotum; postpronotum relative narrow. Prescutum with anterior part rounded, greatly protruding anteriorly, above to the pronotum in lateral view. Scutum usually with conspicuous spots. Presutural area of scutum without longitudinal suture, just with solid line of some long hairs (Fig. <xref ref-type="fig" rid="F3">3D</xref>); area under line of hairs before transverse suture bare in SEM photo (<italic><tp:taxon-name><tp:taxon-name-part taxon-name-part-type="genus" reg="Nipponomyia">N.</tp:taxon-name-part> <tp:taxon-name-part taxon-name-part-type="species" reg="trispinosa">trispinosa</tp:taxon-name-part></tp:taxon-name></italic>) (Fig. <xref ref-type="fig" rid="F3">3D</xref>); not evident under stereomicroscopes. Transverse suture deep, V-shaped, generally with dark patch in middle. Mediotergite elongated, dorsal margin almost straight in lateral view (Fig. <xref ref-type="fig" rid="F3">3A, C</xref>). Episternum, epimeron, and laterotergite each virtually not divided. Pit between episternum and epimeron deep (Fig. <xref ref-type="fig" rid="F3">3C</xref>). Meron relatively small, narrow in middle, forming two triangular parts, ventral one bigger. Metepisternum angular, additional divisions indistinct.</p><fig id="F3" position="float" orientation="portrait"><object-id xmlns:xlink="http://www.w3.org/1999/xlink" content-type="doi" xlink:type="simple">10.3897/zookeys.1000.55021.figure3</object-id><object-id xmlns:xlink="http://www.w3.org/1999/xlink" content-type="arpha" xlink:type="simple">A666ACF1-E45B-5109-8CC8-F73450289EED</object-id><label>Figure 3.</label><caption><p>Characters of anterior body parts of <italic><tp:taxon-name><tp:taxon-name-part taxon-name-part-type="genus" reg="Nipponomyia">Nipponomyia</tp:taxon-name-part> <tp:taxon-name-part taxon-name-part-type="species" reg="trispinosa">trispinosa</tp:taxon-name-part></tp:taxon-name></italic> (Alexander) <bold>A</bold> drawing, lateral view <bold>B</bold> first two sternites, ventral view <bold>C</bold> SEM, lateral view <bold>D</bold> dorsolateral view of presutural area of scutum, 150× (magnification) <bold>E</bold> tarsal claves 500×. Abbreviations: <bold>aprn</bold> – antepronotum, <bold>bw</bold> – base of the wing, <bold>bh</bold> – base of the halter, <bold>cerv scl</bold> – cervical sclerite, <bold>cx</bold> – coxa, <bold>epm</bold> – epimeron, <bold>epst</bold> – episternum, <bold>lbl</bold> – labellum, <bold>ltg</bold> – laterotergite, <bold>mr</bold> – meron, <bold>ma</bold> – membranous area of sternite 2, <bold>mtg</bold> – mediotergite, <bold>mtast</bold> – metepisternum, <bold>p1</bold>–<bold>p5</bold> – palpomeres, <bold>pprn</bold> – postpronotum, <bold>prsa</bold> – presutural area of scutum, <bold>posa</bold> – postsutural area of scutum, <bold>psct</bold> –prescutum, <bold>scp</bold> – scape, <bold>sct</bold> – scutum, <bold>sctl</bold> – scutellum, <bold>st</bold> – sternite, <bold>tg</bold> – tergite, <bold>tr</bold> – trochanter. Scale bars: 500 μm (<bold>C</bold>), 150 μm (<bold>D</bold>), 40 μm (<bold>E</bold>).</p></caption><graphic xmlns:xlink="http://www.w3.org/1999/xlink" xlink:href="zookeys-1000-071-g003.jpg" position="float" orientation="portrait" xlink:type="simple" id="oo_483011.jpg"><uri content-type="original_file" xlink:type="simple">https://binary.pensoft.net/fig/483011</uri></graphic></fig><p><bold><italic>Legs</italic>:</bold> Longer in male than in female. Fore coxa elongated, extending ventrally beyond episternum. Tibia longest segment in both sexes. Male fore tarsomere 1 as long as fore femur or slightly longer. Tibial spur formula: 1, 2, 2, spurs just half length of width of tibia. Tarsomeres with 2 spurs. Male tarsomere 5 shorter than tarsomere 4. Female tarsomere 5 longer than tarsomere 4. Tarsal claw simple, without teeth, covered with small hairs on base, arolium present (Fig. <xref ref-type="fig" rid="F3">3E</xref>). Average relative lengths of each segment (in percentage %) to the total length of corresponding leg (100%) listed in Table <xref ref-type="table" rid="T1">1</xref> for both sexes.</p><table-wrap id="T1" position="float" orientation="portrait"><label>Table 1.</label><caption><p>The average relative lengths of each segment (as a percentage) to the total length of the corresponding leg (100%). Male data are based on <italic><tp:taxon-name><tp:taxon-name-part taxon-name-part-type="genus" reg="Nipponomyia">Nipponomyia</tp:taxon-name-part> <tp:taxon-name-part taxon-name-part-type="species" reg="kuwanai">kuwanai</tp:taxon-name-part></tp:taxon-name></italic> (Alexander, 1913) (n = 8), <italic><tp:taxon-name><tp:taxon-name-part taxon-name-part-type="genus" reg="Nipponomyia">N.</tp:taxon-name-part> <tp:taxon-name-part taxon-name-part-type="species" reg="trispinosa">trispinosa</tp:taxon-name-part></tp:taxon-name></italic> (Alexander, 1920) (n = 7), <italic><tp:taxon-name><tp:taxon-name-part taxon-name-part-type="genus" reg="Nipponomyia">N.</tp:taxon-name-part> <tp:taxon-name-part taxon-name-part-type="species" reg="pentacantha">pentacantha</tp:taxon-name-part></tp:taxon-name></italic> Alexander, 1958 (n = 4), and <italic><tp:taxon-name><tp:taxon-name-part taxon-name-part-type="genus" reg="Nipponomyia">N.</tp:taxon-name-part> <tp:taxon-name-part taxon-name-part-type="species" reg="yakushimensis">yakushimensis</tp:taxon-name-part></tp:taxon-name></italic> Kolcsár &amp; Kato, sp. nov. (n = 2), Female data are based on <italic><tp:taxon-name><tp:taxon-name-part taxon-name-part-type="genus" reg="Nipponomyia">Nipponomyia</tp:taxon-name-part> <tp:taxon-name-part taxon-name-part-type="species" reg="kuwanai">kuwanai</tp:taxon-name-part></tp:taxon-name></italic> (n = 4), <italic><tp:taxon-name><tp:taxon-name-part taxon-name-part-type="genus" reg="Nipponomyia">N.</tp:taxon-name-part> <tp:taxon-name-part taxon-name-part-type="species" reg="trispinosa">trispinosa</tp:taxon-name-part></tp:taxon-name></italic> (n = 6), <italic><tp:taxon-name><tp:taxon-name-part taxon-name-part-type="genus" reg="Nipponomyia">N.</tp:taxon-name-part> <tp:taxon-name-part taxon-name-part-type="species" reg="pentacantha">pentacantha</tp:taxon-name-part></tp:taxon-name></italic> (n = 2), and <italic><tp:taxon-name><tp:taxon-name-part taxon-name-part-type="genus" reg="Nipponomyia">N.</tp:taxon-name-part> <tp:taxon-name-part taxon-name-part-type="species" reg="okinawensis">okinawensis</tp:taxon-name-part></tp:taxon-name></italic> Kolcsár &amp; Kato, sp. nov. (n = 1).</p></caption><table id="TID0E24BG" rules="all"><tbody><tr><th rowspan="2" colspan="1"/><th rowspan="1" colspan="3">Male</th><th rowspan="1" colspan="3">Female</th></tr><tr><th rowspan="1" colspan="1">Fore</th><th rowspan="1" colspan="1">Mid</th><th rowspan="1" colspan="1">Hind</th><th rowspan="1" colspan="1">Fore</th><th rowspan="1" colspan="1">Mid</th><th rowspan="1" colspan="1">Hind</th></tr><tr><td rowspan="1" colspan="1">
                    <bold>femur</bold>
                  </td><td rowspan="1" colspan="1">26.7</td><td rowspan="1" colspan="1">29.9</td><td rowspan="1" colspan="1">29.7</td><td rowspan="1" colspan="1">28.2</td><td rowspan="1" colspan="1">31.1</td><td rowspan="1" colspan="1">31.2</td></tr><tr><td rowspan="1" colspan="1">
                    <bold>tibia</bold>
                  </td><td rowspan="1" colspan="1">30.4</td><td rowspan="1" colspan="1">31.4</td><td rowspan="1" colspan="1">32.5</td><td rowspan="1" colspan="1">32.0</td><td rowspan="1" colspan="1">32.9</td><td rowspan="1" colspan="1">34.4</td></tr><tr><td rowspan="1" colspan="1">
                    <bold>tarsomere 1</bold>
                  </td><td rowspan="1" colspan="1">28.6</td><td rowspan="1" colspan="1">24.1</td><td rowspan="1" colspan="1">23.2</td><td rowspan="1" colspan="1">26.2</td><td rowspan="1" colspan="1">22.2</td><td rowspan="1" colspan="1">20.8</td></tr><tr><td rowspan="1" colspan="1">
                    <bold>tarsomere 2</bold>
                  </td><td rowspan="1" colspan="1">7.9</td><td rowspan="1" colspan="1">7.9</td><td rowspan="1" colspan="1">7.7</td><td rowspan="1" colspan="1">7.0</td><td rowspan="1" colspan="1">6.9</td><td rowspan="1" colspan="1">6.7</td></tr><tr><td rowspan="1" colspan="1">
                    <bold>tarsomere 3</bold>
                  </td><td rowspan="1" colspan="1">3.6</td><td rowspan="1" colspan="1">3.8</td><td rowspan="1" colspan="1">3.9</td><td rowspan="1" colspan="1">3.5</td><td rowspan="1" colspan="1">3.3</td><td rowspan="1" colspan="1">3.5</td></tr><tr><td rowspan="1" colspan="1">
                    <bold>tarsomere 4</bold>
                  </td><td rowspan="1" colspan="1">1.5</td><td rowspan="1" colspan="1">1.6</td><td rowspan="1" colspan="1">1.6</td><td rowspan="1" colspan="1">1.5</td><td rowspan="1" colspan="1">1.6</td><td rowspan="1" colspan="1">1.6</td></tr><tr><td rowspan="1" colspan="1">
                    <bold>tarsomere 5</bold>
                  </td><td rowspan="1" colspan="1">1.3</td><td rowspan="1" colspan="1">1.4</td><td rowspan="1" colspan="1">1.4</td><td rowspan="1" colspan="1">1.7</td><td rowspan="1" colspan="1">2.0</td><td rowspan="1" colspan="1">1.9</td></tr></tbody></table></table-wrap><p><bold><italic>Wing</italic>:</bold> General wing venation as in Fig. <xref ref-type="fig" rid="F4">4A</xref>. Longitudinal veins with setae; crossveins bare. Sc long, ending beyond fork of Rs. Crossvein sc-r before origin of Rs and before or on same level as A<sub>2</sub>. Usually Rs forking into R<sub>2+3+4</sub> and R<sub>5</sub> (Fig. <xref ref-type="fig" rid="F4">4A–D, F</xref>) or rarely into R<sub>2+3</sub> and R<sub>4+5</sub> (Fig. <xref ref-type="fig" rid="F4">4E, G</xref>); highly variable within species. Crossvein r-m before fork of Rs, except in <italic><tp:taxon-name><tp:taxon-name-part taxon-name-part-type="genus" reg="Nipponomyia">N.</tp:taxon-name-part> <tp:taxon-name-part taxon-name-part-type="species" reg="khasiana">khasiana</tp:taxon-name-part></tp:taxon-name></italic> Alexander, 1936. R<sub>1</sub> and R<sub>3</sub> approaching each other at position of R<sub>2</sub>. Cell r<sub>4</sub> wider at middle. Usually cell d closed, longer than cell m<sub>2</sub>. Direction of crossvein m-m variable, usually almost perpendicular (Fig. <xref ref-type="fig" rid="F4">4A–E, G</xref>) or oblique (Fig. <xref ref-type="fig" rid="F4">4F</xref>). Anterior margin of wing with yellow band, bordered with different sized and shaped brown-black patches. Additional transverse markings (dashes, dots) in costal cell present in some species (Fig. <xref ref-type="fig" rid="F4">4B–E</xref>). Additional brown markings along veins, from fork of Rs to m-m and to m-cu (Fig. <xref ref-type="fig" rid="F4">4F, G</xref>).</p><fig id="F4" position="float" orientation="portrait"><object-id xmlns:xlink="http://www.w3.org/1999/xlink" content-type="doi" xlink:type="simple">10.3897/zookeys.1000.55021.figure4</object-id><object-id xmlns:xlink="http://www.w3.org/1999/xlink" content-type="arpha" xlink:type="simple">DD0F93CB-1738-5FCE-8B91-E6B9DF289F82</object-id><label>Figure 4.</label><caption><p><italic><tp:taxon-name><tp:taxon-name-part taxon-name-part-type="genus" reg="Nipponomyia">Nipponomyia</tp:taxon-name-part></tp:taxon-name></italic> wings <bold>A</bold> wing venation of <italic><tp:taxon-name><tp:taxon-name-part taxon-name-part-type="genus" reg="Nipponomyia">N.</tp:taxon-name-part> <tp:taxon-name-part taxon-name-part-type="species" reg="trispinosa">trispinosa</tp:taxon-name-part></tp:taxon-name></italic> (Alexander) <bold>B</bold><italic><tp:taxon-name><tp:taxon-name-part taxon-name-part-type="genus" reg="Nipponomyia">N.</tp:taxon-name-part> <tp:taxon-name-part taxon-name-part-type="species" reg="kuwanai">kuwanai</tp:taxon-name-part></tp:taxon-name></italic> (Alexander) from Aomori Prefecture, Honshu <bold>C</bold><italic><tp:taxon-name><tp:taxon-name-part taxon-name-part-type="genus" reg="Nipponomyia">N.</tp:taxon-name-part> <tp:taxon-name-part taxon-name-part-type="species" reg="kuwanai">kuwanai</tp:taxon-name-part></tp:taxon-name></italic> from Ishikari Mts, Hokkaido <bold>D</bold><italic><tp:taxon-name><tp:taxon-name-part taxon-name-part-type="genus" reg="Nipponomyia">N.</tp:taxon-name-part> <tp:taxon-name-part taxon-name-part-type="species" reg="pentacantha">pentacantha</tp:taxon-name-part></tp:taxon-name></italic> Alexander <bold>E</bold><italic><tp:taxon-name><tp:taxon-name-part taxon-name-part-type="genus" reg="Nipponomyia">N.</tp:taxon-name-part> <tp:taxon-name-part taxon-name-part-type="species" reg="okinawensis">okinawensis</tp:taxon-name-part></tp:taxon-name></italic> Kolcsár &amp; Kato, sp. nov. <bold>F</bold><italic><tp:taxon-name><tp:taxon-name-part taxon-name-part-type="genus" reg="Nipponomyia">N.</tp:taxon-name-part> <tp:taxon-name-part taxon-name-part-type="species" reg="trispinosa">trispinosa</tp:taxon-name-part></tp:taxon-name></italic> (Alexander) <bold>G</bold><italic><tp:taxon-name><tp:taxon-name-part taxon-name-part-type="genus" reg="Nipponomyia">N.</tp:taxon-name-part> <tp:taxon-name-part taxon-name-part-type="species" reg="yakushimensis">yakushimensis</tp:taxon-name-part></tp:taxon-name></italic> Kolcsár &amp; Kato, sp. nov.</p></caption><graphic xmlns:xlink="http://www.w3.org/1999/xlink" xlink:href="zookeys-1000-071-g004.jpg" position="float" orientation="portrait" xlink:type="simple" id="oo_483012.jpg"><uri content-type="original_file" xlink:type="simple">https://binary.pensoft.net/fig/483012</uri></graphic></fig><p><bold><italic>Abdomen</italic>:</bold> Covered with relative long and dense hairs. Membranous area of second sternite well developed, shaped as in Fig. <xref ref-type="fig" rid="F3">3A, B</xref>. Usually tergites and sternites each with longitudinal dark line on lateral side (Figs <xref ref-type="fig" rid="F8">8B</xref>, <xref ref-type="fig" rid="F10">10B</xref>, <xref ref-type="fig" rid="F14">14B</xref>, <xref ref-type="fig" rid="F15">15B</xref>, <xref ref-type="fig" rid="F18">18B</xref>) and/or with spots and transverse lines (non-Japanese species).</p><p><bold><italic>Male terminalia</italic>:</bold> Relatively simple. Tergite 9 (epandrium) and sternite 9 (hypandrium) fused; border indistinct, forming wide ring, bulging in ventral side (Figs <xref ref-type="fig" rid="F5">5E, F</xref>, <xref ref-type="fig" rid="F11">11E, F</xref>, <xref ref-type="fig" rid="F16">16E, F</xref>, <xref ref-type="fig" rid="F19">19E, F</xref>). Tergite 9 simple without any lateral projections/arms. Gonocoxite well developed, stout, membranous on inner side. Basal lobe on ventral side of gonocoxite variable in size among species. Apical lobe of gonocoxite (sometimes referred to as outer gonostylus) partly separated from gonocoxite, elongated and directed dorso-ventrally, covered with short dark spines (Fig. <xref ref-type="fig" rid="F5">5A, B, G, H</xref>). Interbase long, well developed, fused with gonocoxite (Fig. <xref ref-type="fig" rid="F5">5G, H</xref>), with a few pale setae on ventral side. Gonostylus with two parts (Fig. <xref ref-type="fig" rid="F5">5B</xref>); inner (anterior) part of gonostylus always elongated, directed inwards; outer (posterior) part of gonostylus always shorter, wide (Figs <xref ref-type="fig" rid="F5">5G, H</xref>, <xref ref-type="fig" rid="F11">11G, H</xref>) or slender (Figs <xref ref-type="fig" rid="F16">16G, H</xref>, <xref ref-type="fig" rid="F19">19G, H</xref>) bearing 2–14 black spines. Aedeagus complex simple in shape as in most species of <tp:taxon-name><tp:taxon-name-part taxon-name-part-type="family">Pediciidae</tp:taxon-name-part></tp:taxon-name>; difference among species more distinct in lateral view (Figs <xref ref-type="fig" rid="F5">5I, J</xref>, <xref ref-type="fig" rid="F11">11I, J</xref>, <xref ref-type="fig" rid="F16">16I, J</xref>, <xref ref-type="fig" rid="F19">19I, J</xref>). Aedeagus complex fused with sternite 9; relatively hard to separate from it; fused part referred in this article as aedeagal guide. Shape and length of aedeagus variable among species.</p><fig id="F5" position="float" orientation="portrait"><object-id xmlns:xlink="http://www.w3.org/1999/xlink" content-type="doi" xlink:type="simple">10.3897/zookeys.1000.55021.figure5</object-id><object-id xmlns:xlink="http://www.w3.org/1999/xlink" content-type="arpha" xlink:type="simple">75D8E652-6789-5461-93E8-7586C2629254</object-id><label>Figure 5.</label><caption><p>Male terminalia of <italic><tp:taxon-name><tp:taxon-name-part taxon-name-part-type="genus" reg="Nipponomyia">Nipponomyia</tp:taxon-name-part> <tp:taxon-name-part taxon-name-part-type="species" reg="pentacantha">pentacantha</tp:taxon-name-part></tp:taxon-name></italic> Alexander <bold>A, B</bold> dorsal view <bold>C, D</bold> ventral view <bold>E, F</bold> lateral view <bold>G, H</bold> gonocoxite and gonostylus inner lateral view <bold>I, J</bold> aedeagus complex lateral view. Abbreviations: <bold>ae</bold> – aedeagus, <bold>aeg</bold> – aedeagal guide, <bold>algc</bold> – apical lobe of gonocoxite, <bold>gc</bold> – gonocoxite, <bold>gs</bold> – gonostylus, <bold>ib</bold> – interbase, <bold>igs</bold> – inner part of gonostylus, <bold>ogs</bold> – outer part of gonostylus, <bold>st9</bold> – sternite 9, <bold>tg9</bold> – tergite 9, <bold>vlgc</bold> – ventrobasal lobe of gonocoxite. Scale bars: 0.5 mm (<bold>A–F</bold>), 0.2 mm (<bold>G, H</bold>), 0.2 mm (<bold>I, J</bold>).</p></caption><graphic xmlns:xlink="http://www.w3.org/1999/xlink" xlink:href="zookeys-1000-071-g005.jpg" position="float" orientation="portrait" xlink:type="simple" id="oo_483013.jpg"><uri content-type="original_file" xlink:type="simple">https://binary.pensoft.net/fig/483013</uri></graphic></fig><p><bold><italic>Female terminalia, ovipositor</italic>:</bold> Elongated, tergites 8–10 fused (Fig. <xref ref-type="fig" rid="F6">6A, B</xref>). Pair of small pits situated between tergites 8 and 9. Tergite 8 at least twice as wide as tergite 9 in lateral view. Cercus longer than combined length of tergites 8–10. Cercus almost straight (Fig. <xref ref-type="fig" rid="F12">12C, E</xref>) or curving dorsally (Figs <xref ref-type="fig" rid="F6">6B</xref>, <xref ref-type="fig" rid="F12">12A</xref>). Hypogynal valve dorsally with 5–7 strong setae pointing caudally, terminal seta well separated from penultimate one and situated laterally to anterior setae (Fig. <xref ref-type="fig" rid="F6">6B, C</xref>). Genital fork well-developed, spoon-like or cruciform. Pair of membranous invaginations (“interbase sheath”) present on ventral side of genital fork, holding interbases during copulation (Fig. <xref ref-type="fig" rid="F7">7B</xref>). Sternite 9/genital plate with two sclerites lateral of genital fork, variable in shape and development among species and even within species (Figs <xref ref-type="fig" rid="F7">7A, B</xref>, <xref ref-type="fig" rid="F12">12B, D, F</xref>). Pair of sclerotized (darker) area between genital fork and genital opening present in some species. Area around genital opening sclerotized, T- or Y-shaped; Three small, light brown spermathecae closely situated to genital opening (Figs <xref ref-type="fig" rid="F6">6D</xref>, <xref ref-type="fig" rid="F7">7C</xref>). Sternite 10 rounded apically, with 5–10 longer hairs (Figs <xref ref-type="fig" rid="F6">6D</xref>, <xref ref-type="fig" rid="F7">7B</xref>, <xref ref-type="fig" rid="F12">12B, D, F</xref>).</p><fig id="F6" position="float" orientation="portrait"><object-id xmlns:xlink="http://www.w3.org/1999/xlink" content-type="doi" xlink:type="simple">10.3897/zookeys.1000.55021.figure6</object-id><object-id xmlns:xlink="http://www.w3.org/1999/xlink" content-type="arpha" xlink:type="simple">5164648B-372D-50B9-BA33-926568602645</object-id><label>Figure 6.</label><caption><p>Female terminalia of <italic><tp:taxon-name><tp:taxon-name-part taxon-name-part-type="genus" reg="Nipponomyia">Nipponomyia</tp:taxon-name-part> <tp:taxon-name-part taxon-name-part-type="species" reg="pentacantha">pentacantha</tp:taxon-name-part></tp:taxon-name></italic> Alexander <bold>A</bold> dorsal view <bold>B</bold> lateral view <bold>C</bold> inner dorsal view of sternite 8 and hypogynial valve <bold>D</bold> inner ventral view of sternites 9 and 10 and cerci. Abbreviations: <bold>cr</bold> – cercus, <bold>hyp vlv</bold> – hypogynial valve, <bold>st9/gp</bold> – sternite 9/genital plate, <bold>st10</bold> – sternite 10, <bold>tg</bold> – tergite</p></caption><graphic xmlns:xlink="http://www.w3.org/1999/xlink" xlink:href="zookeys-1000-071-g006.jpg" position="float" orientation="portrait" xlink:type="simple" id="oo_483014.jpg"><uri content-type="original_file" xlink:type="simple">https://binary.pensoft.net/fig/483014</uri></graphic></fig><fig id="F7" position="float" orientation="portrait"><object-id xmlns:xlink="http://www.w3.org/1999/xlink" content-type="doi" xlink:type="simple">10.3897/zookeys.1000.55021.figure7</object-id><object-id xmlns:xlink="http://www.w3.org/1999/xlink" content-type="arpha" xlink:type="simple">EC708B97-FECB-5596-950B-55213153A8B2</object-id><label>Figure 7.</label><caption><p>Female terminalia of <italic><tp:taxon-name><tp:taxon-name-part taxon-name-part-type="genus" reg="Nipponomyia">Nipponomyia</tp:taxon-name-part> <tp:taxon-name-part taxon-name-part-type="species" reg="pentacantha">pentacantha</tp:taxon-name-part></tp:taxon-name></italic> Alexander <bold>A</bold> lateral view <bold>B</bold> sternite 9/genital plate and sternite 10, ventral view <bold>C</bold> genital opening and spermathecae. Abbreviations: <bold>gf</bold> – genital fork, <bold>go</bold> – genital opening, <bold>ibs</bold> – interbase sheath, <bold>ls</bold> – lateral sclerite, <bold>sa</bold> – sclerotized area, <bold>spt</bold> – spermatheca.</p></caption><graphic xmlns:xlink="http://www.w3.org/1999/xlink" xlink:href="zookeys-1000-071-g007.jpg" position="float" orientation="portrait" xlink:type="simple" id="oo_483015.jpg"><uri content-type="original_file" xlink:type="simple">https://binary.pensoft.net/fig/483015</uri></graphic></fig><p><bold>Larva:</bold> Unknown.</p><p><bold>Pupa:</bold> Unknown.</p></tp:treatment-sec><tp:treatment-sec sec-type="distribution" id="SECID0EY5AE"><title>Distribution.</title><p>Eastern Palearctic and Oriental (Fig. <xref ref-type="fig" rid="F1">1</xref>).</p></tp:treatment-sec><tp:treatment-sec sec-type="biology" id="SECID0EC6AE"><title>Biology.</title><p>Adults swarm in the air close to the ground or above the vegetation, in shadow and windless conditions. They rest on ventral surfaces of substrates like leaves, spreading their wings horizontally, even during copulation. <italic><tp:taxon-name><tp:taxon-name-part taxon-name-part-type="genus" reg="Nipponomyia">Nipponomyia</tp:taxon-name-part> <tp:taxon-name-part taxon-name-part-type="species" reg="kuwanai">kuwanai</tp:taxon-name-part></tp:taxon-name></italic> and <italic><tp:taxon-name><tp:taxon-name-part taxon-name-part-type="genus" reg="Nipponomyia">N.</tp:taxon-name-part> <tp:taxon-name-part taxon-name-part-type="species" reg="trispinosa">trispinosa</tp:taxon-name-part></tp:taxon-name></italic> males walk fast on the vegetation and fly short distances to find females. <italic><tp:taxon-name><tp:taxon-name-part taxon-name-part-type="genus" reg="Nipponomyia">Nipponomyia</tp:taxon-name-part> <tp:taxon-name-part taxon-name-part-type="species" reg="kuwanai">kuwanai</tp:taxon-name-part></tp:taxon-name></italic> females were observed ovipositing in muddy, wet soil, near mosses on a mountain lakeshore. A <italic><tp:taxon-name><tp:taxon-name-part taxon-name-part-type="genus" reg="Nipponomyia">N.</tp:taxon-name-part> <tp:taxon-name-part taxon-name-part-type="species" reg="trispinosa">trispinosa</tp:taxon-name-part></tp:taxon-name></italic> female was observed searching for oviposition sites around wet soil, rich of organic matter next to a waterfall, but the oviposition has not yet been observed. Sometimes <italic><tp:taxon-name><tp:taxon-name-part taxon-name-part-type="genus" reg="Nipponomyia">N.</tp:taxon-name-part> <tp:taxon-name-part taxon-name-part-type="species" reg="kuwanai">kuwanai</tp:taxon-name-part></tp:taxon-name></italic>, <italic><tp:taxon-name><tp:taxon-name-part taxon-name-part-type="genus" reg="Nipponomyia">N.</tp:taxon-name-part> <tp:taxon-name-part taxon-name-part-type="species" reg="trispinosa">trispinosa</tp:taxon-name-part></tp:taxon-name></italic>, and <italic><tp:taxon-name><tp:taxon-name-part taxon-name-part-type="genus" reg="Nipponomyia">N.</tp:taxon-name-part> <tp:taxon-name-part taxon-name-part-type="species" reg="pentacantha">pentacantha</tp:taxon-name-part></tp:taxon-name></italic> inhabit the same habitat.</p></tp:treatment-sec><tp:treatment-sec><!--Section generated to contain objects referenced in tp:taxon-treatment.--><fig id="F8" position="float" orientation="portrait"><object-id xmlns:xlink="http://www.w3.org/1999/xlink" content-type="doi" xlink:type="simple">10.3897/zookeys.1000.55021.figure8</object-id><object-id xmlns:xlink="http://www.w3.org/1999/xlink" content-type="arpha" xlink:type="simple">56E38E88-931F-509A-B7D6-EDA1AE89ACF9</object-id><label>Figure 8.</label><caption><p><italic><tp:taxon-name><tp:taxon-name-part taxon-name-part-type="genus" reg="Nipponomyia">Nipponomyia</tp:taxon-name-part> <tp:taxon-name-part taxon-name-part-type="species" reg="pentacantha">pentacantha</tp:taxon-name-part></tp:taxon-name></italic> Alexander <bold>A</bold> habitus lateral view <bold>B</bold> anterior body parts, lateral view <bold>C</bold> thorax, dorsal view.</p></caption><graphic xmlns:xlink="http://www.w3.org/1999/xlink" xlink:href="zookeys-1000-071-g008.jpg" position="float" orientation="portrait" xlink:type="simple" id="oo_483016.jpg"><uri content-type="original_file" xlink:type="simple">https://binary.pensoft.net/fig/483016</uri></graphic></fig><fig id="F9" position="float" orientation="portrait"><object-id xmlns:xlink="http://www.w3.org/1999/xlink" content-type="doi" xlink:type="simple">10.3897/zookeys.1000.55021.figure9</object-id><object-id xmlns:xlink="http://www.w3.org/1999/xlink" content-type="arpha" xlink:type="simple">818325A2-3C71-54CD-9DCE-3E77F43B1488</object-id><label>Figure 9.</label><caption><p>Distributions data of <italic><tp:taxon-name><tp:taxon-name-part taxon-name-part-type="genus" reg="Nipponomyia">Nipponomyia</tp:taxon-name-part></tp:taxon-name></italic> species: for <italic><tp:taxon-name><tp:taxon-name-part taxon-name-part-type="genus" reg="Nipponomyia">N.</tp:taxon-name-part> <tp:taxon-name-part taxon-name-part-type="species" reg="pentacantha">pentacantha</tp:taxon-name-part></tp:taxon-name></italic> Alexander white circles designate literature data while red circles are new data obtained in this study; <italic><tp:taxon-name><tp:taxon-name-part taxon-name-part-type="genus" reg="Nipponomyia">N.</tp:taxon-name-part> <tp:taxon-name-part taxon-name-part-type="species" reg="gracilis">gracilis</tp:taxon-name-part></tp:taxon-name></italic> Savchenko (yellow pentagon); <italic><tp:taxon-name><tp:taxon-name-part taxon-name-part-type="genus" reg="Nipponomyia">N.</tp:taxon-name-part> <tp:taxon-name-part taxon-name-part-type="species" reg="yakushimensis">yakushimensis</tp:taxon-name-part></tp:taxon-name></italic> Kolcsár &amp; Kato, sp. nov. green triangle; <italic><tp:taxon-name><tp:taxon-name-part taxon-name-part-type="genus" reg="Nipponomyia">N.</tp:taxon-name-part> <tp:taxon-name-part taxon-name-part-type="species" reg="okinawensis">okinawensis</tp:taxon-name-part></tp:taxon-name></italic> Kolcsár &amp; Kato, sp. nov. blue square.</p></caption><graphic xmlns:xlink="http://www.w3.org/1999/xlink" xlink:href="zookeys-1000-071-g009.jpg" position="float" orientation="portrait" xlink:type="simple" id="oo_483017.jpg"><uri content-type="original_file" xlink:type="simple">https://binary.pensoft.net/fig/483017</uri></graphic></fig><fig id="F10" position="float" orientation="portrait"><object-id xmlns:xlink="http://www.w3.org/1999/xlink" content-type="doi" xlink:type="simple">10.3897/zookeys.1000.55021.figure10</object-id><object-id xmlns:xlink="http://www.w3.org/1999/xlink" content-type="arpha" xlink:type="simple">A0F826DF-E95B-580B-911E-DBCE0FFC700A</object-id><label>Figure 10.</label><caption><p><italic><tp:taxon-name><tp:taxon-name-part taxon-name-part-type="genus" reg="Nipponomyia">Nipponomyia</tp:taxon-name-part> <tp:taxon-name-part taxon-name-part-type="species" reg="kuwanai">kuwanai</tp:taxon-name-part></tp:taxon-name></italic> (Alexander) <bold>A</bold> habitus, lateral view <bold>B</bold> anterior body parts, lateral view <bold>C</bold> thorax, dorsal view.</p></caption><graphic xmlns:xlink="http://www.w3.org/1999/xlink" xlink:href="zookeys-1000-071-g010.jpg" position="float" orientation="portrait" xlink:type="simple" id="oo_483018.jpg"><uri content-type="original_file" xlink:type="simple">https://binary.pensoft.net/fig/483018</uri></graphic></fig><fig id="F11" position="float" orientation="portrait"><object-id xmlns:xlink="http://www.w3.org/1999/xlink" content-type="doi" xlink:type="simple">10.3897/zookeys.1000.55021.figure11</object-id><object-id xmlns:xlink="http://www.w3.org/1999/xlink" content-type="arpha" xlink:type="simple">4D289BCD-EA36-575C-B5E0-7CEC9786C4FB</object-id><label>Figure 11.</label><caption><p>Male terminalia of <italic><tp:taxon-name><tp:taxon-name-part taxon-name-part-type="genus" reg="Nipponomyia">Nipponomyia</tp:taxon-name-part> <tp:taxon-name-part taxon-name-part-type="species" reg="kuwanai">kuwanai</tp:taxon-name-part></tp:taxon-name></italic> (Alexander) <bold>A, B</bold> dorsal view <bold>C, D</bold> ventral view <bold>E, F</bold> lateral view <bold>G, H</bold> gonocoxite and gonostylus, inner lateral view <bold>I, J</bold> aedeagus complex, lateral view. Scale bars: 0.5 mm (<bold>A–F</bold>), 0.2 mm (<bold>G, H</bold>), 0.2 mm (<bold>I, J</bold>).</p></caption><graphic xmlns:xlink="http://www.w3.org/1999/xlink" xlink:href="zookeys-1000-071-g011.jpg" position="float" orientation="portrait" xlink:type="simple" id="oo_483019.jpg"><uri content-type="original_file" xlink:type="simple">https://binary.pensoft.net/fig/483019</uri></graphic></fig><fig id="F12" position="float" orientation="portrait"><object-id xmlns:xlink="http://www.w3.org/1999/xlink" content-type="doi" xlink:type="simple">10.3897/zookeys.1000.55021.figure12</object-id><object-id xmlns:xlink="http://www.w3.org/1999/xlink" content-type="arpha" xlink:type="simple">31216ED7-482A-5E84-B783-3DC119F28C9A</object-id><label>Figure 12.</label><caption><p>Female terminalia of <italic><tp:taxon-name><tp:taxon-name-part taxon-name-part-type="genus" reg="Nipponomyia">Nipponomyia</tp:taxon-name-part></tp:taxon-name></italic> species <bold>A, B</bold><italic><tp:taxon-name><tp:taxon-name-part taxon-name-part-type="genus" reg="Nipponomyia">N.</tp:taxon-name-part> <tp:taxon-name-part taxon-name-part-type="species" reg="kuwanai">kuwanai</tp:taxon-name-part></tp:taxon-name></italic> (Alexander) <bold>C, D</bold><italic><tp:taxon-name><tp:taxon-name-part taxon-name-part-type="genus" reg="Nipponomyia">N.</tp:taxon-name-part> <tp:taxon-name-part taxon-name-part-type="species" reg="okinawensis">okinawensis</tp:taxon-name-part></tp:taxon-name></italic> Kolcsár &amp; Kato, sp. nov. <bold>E, F</bold><italic><tp:taxon-name><tp:taxon-name-part taxon-name-part-type="genus" reg="Nipponomyia">N.</tp:taxon-name-part> <tp:taxon-name-part taxon-name-part-type="species" reg="trispinosa">trispinosa</tp:taxon-name-part></tp:taxon-name></italic> (Alexander) <bold>A, C, E</bold> lateral view <bold>B, D, F</bold> ventral view of genital plate, sternite 10, and cerci.</p></caption><graphic xmlns:xlink="http://www.w3.org/1999/xlink" xlink:href="zookeys-1000-071-g012.jpg" position="float" orientation="portrait" xlink:type="simple" id="oo_483020.jpg"><uri content-type="original_file" xlink:type="simple">https://binary.pensoft.net/fig/483020</uri></graphic></fig><fig id="F13" position="float" orientation="portrait"><object-id xmlns:xlink="http://www.w3.org/1999/xlink" content-type="doi" xlink:type="simple">10.3897/zookeys.1000.55021.figure13</object-id><object-id xmlns:xlink="http://www.w3.org/1999/xlink" content-type="arpha" xlink:type="simple">CDB9BDFC-D019-55B0-80E3-5FB2DBD6641B</object-id><label>Figure 13</label><caption><p>. Distribution data of <italic><tp:taxon-name><tp:taxon-name-part taxon-name-part-type="genus" reg="Nipponomyia">Nipponomyia</tp:taxon-name-part> <tp:taxon-name-part taxon-name-part-type="species" reg="kuwanai">kuwanai</tp:taxon-name-part></tp:taxon-name></italic> (Alexander). White circles designate literature data, while red circles are new data obtained in this study.</p></caption><graphic xmlns:xlink="http://www.w3.org/1999/xlink" xlink:href="zookeys-1000-071-g013.jpg" position="float" orientation="portrait" xlink:type="simple" id="oo_483021.jpg"><uri content-type="original_file" xlink:type="simple">https://binary.pensoft.net/fig/483021</uri></graphic></fig><fig id="F14" position="float" orientation="portrait"><object-id xmlns:xlink="http://www.w3.org/1999/xlink" content-type="doi" xlink:type="simple">10.3897/zookeys.1000.55021.figure14</object-id><object-id xmlns:xlink="http://www.w3.org/1999/xlink" content-type="arpha" xlink:type="simple">F601E68E-34C1-5A3E-9211-822B3CA7B940</object-id><label>Figure 14.</label><caption><p><italic><tp:taxon-name><tp:taxon-name-part taxon-name-part-type="genus" reg="Nipponomyia">Nipponomyia</tp:taxon-name-part> <tp:taxon-name-part taxon-name-part-type="species" reg="okinawensis">okinawensis</tp:taxon-name-part></tp:taxon-name></italic> Kolcsár &amp; Kato, sp. nov. <bold>A</bold> habitus, lateral view <bold>B</bold> anterior body parts, lateral view <bold>C</bold> thorax, dorsal view. Arrows show lateral mark on presutural area of scutum.</p></caption><graphic xmlns:xlink="http://www.w3.org/1999/xlink" xlink:href="zookeys-1000-071-g014.jpg" position="float" orientation="portrait" xlink:type="simple" id="oo_483022.jpg"><uri content-type="original_file" xlink:type="simple">https://binary.pensoft.net/fig/483022</uri></graphic></fig><fig id="F15" position="float" orientation="portrait"><object-id xmlns:xlink="http://www.w3.org/1999/xlink" content-type="doi" xlink:type="simple">10.3897/zookeys.1000.55021.figure15</object-id><object-id xmlns:xlink="http://www.w3.org/1999/xlink" content-type="arpha" xlink:type="simple">BF2BE829-D2D6-5AED-98AD-FD673CD92900</object-id><label>Figure 15.</label><caption><p><italic><tp:taxon-name><tp:taxon-name-part taxon-name-part-type="genus" reg="Nipponomyia">Nipponomyia</tp:taxon-name-part> <tp:taxon-name-part taxon-name-part-type="species" reg="trispinosa">trispinosa</tp:taxon-name-part></tp:taxon-name></italic> (Alexander) <bold>A</bold> habitus, lateral view <bold>B</bold> anterior body parts, lateral view <bold>C</bold> thorax, dorsal view.</p></caption><graphic xmlns:xlink="http://www.w3.org/1999/xlink" xlink:href="zookeys-1000-071-g015.jpg" position="float" orientation="portrait" xlink:type="simple" id="oo_483023.jpg"><uri content-type="original_file" xlink:type="simple">https://binary.pensoft.net/fig/483023</uri></graphic></fig><fig id="F16" position="float" orientation="portrait"><object-id xmlns:xlink="http://www.w3.org/1999/xlink" content-type="doi" xlink:type="simple">10.3897/zookeys.1000.55021.figure16</object-id><object-id xmlns:xlink="http://www.w3.org/1999/xlink" content-type="arpha" xlink:type="simple">FF8B38CA-442D-5688-92D4-7025ECDB648F</object-id><label>Figure 16.</label><caption><p>Male terminalia of <italic><tp:taxon-name><tp:taxon-name-part taxon-name-part-type="genus" reg="Nipponomyia">Nipponomyia</tp:taxon-name-part> <tp:taxon-name-part taxon-name-part-type="species" reg="trispinosa">trispinosa</tp:taxon-name-part></tp:taxon-name></italic> (Alexander) <bold>A, B</bold> dorsal view <bold>C, D</bold> ventral view <bold>E, F</bold> lateral view <bold>G, H</bold> gonocoxite and gonostylus, inner lateral view <bold>I, J</bold> aedeagus complex, lateral view. Scale bars: 0.5 mm (<bold>A–F</bold>), 0.2 mm (<bold>G, H</bold>), 0.2 mm (<bold>I, J</bold>).</p></caption><graphic xmlns:xlink="http://www.w3.org/1999/xlink" xlink:href="zookeys-1000-071-g016.jpg" position="float" orientation="portrait" xlink:type="simple" id="oo_483024.jpg"><uri content-type="original_file" xlink:type="simple">https://binary.pensoft.net/fig/483024</uri></graphic></fig><fig id="F17" position="float" orientation="portrait"><object-id xmlns:xlink="http://www.w3.org/1999/xlink" content-type="doi" xlink:type="simple">10.3897/zookeys.1000.55021.figure17</object-id><object-id xmlns:xlink="http://www.w3.org/1999/xlink" content-type="arpha" xlink:type="simple">1B45DE53-129B-5E20-B4C7-34B5856D5AE8</object-id><label>Figure 17.</label><caption><p>Distribution data of <italic><tp:taxon-name><tp:taxon-name-part taxon-name-part-type="genus" reg="Nipponomyia">Nipponomyia</tp:taxon-name-part> <tp:taxon-name-part taxon-name-part-type="species" reg="trispinosa">trispinosa</tp:taxon-name-part></tp:taxon-name></italic> (Alexander). White circles designate literature data, while red circles are new data obtained in this study.</p></caption><graphic xmlns:xlink="http://www.w3.org/1999/xlink" xlink:href="zookeys-1000-071-g017.jpg" position="float" orientation="portrait" xlink:type="simple" id="oo_483025.jpg"><uri content-type="original_file" xlink:type="simple">https://binary.pensoft.net/fig/483025</uri></graphic></fig><fig id="F18" position="float" orientation="portrait"><object-id xmlns:xlink="http://www.w3.org/1999/xlink" content-type="doi" xlink:type="simple">10.3897/zookeys.1000.55021.figure18</object-id><object-id xmlns:xlink="http://www.w3.org/1999/xlink" content-type="arpha" xlink:type="simple">F3AFCACF-A19A-5158-96CA-931475DAB404</object-id><label>Figure 18.</label><caption><p><italic><tp:taxon-name><tp:taxon-name-part taxon-name-part-type="genus" reg="Nipponomyia">Nipponomyia</tp:taxon-name-part> <tp:taxon-name-part taxon-name-part-type="species" reg="yakushimensis">yakushimensis</tp:taxon-name-part></tp:taxon-name></italic> Kolcsár &amp; Kato, sp. nov. <bold>A</bold> habitus, lateral view <bold>B</bold> anterior body parts, lateral view <bold>C</bold> thorax, dorsal view.</p></caption><graphic xmlns:xlink="http://www.w3.org/1999/xlink" xlink:href="zookeys-1000-071-g018.jpg" position="float" orientation="portrait" xlink:type="simple" id="oo_483026.jpg"><uri content-type="original_file" xlink:type="simple">https://binary.pensoft.net/fig/483026</uri></graphic></fig><fig id="F19" position="float" orientation="portrait"><object-id xmlns:xlink="http://www.w3.org/1999/xlink" content-type="doi" xlink:type="simple">10.3897/zookeys.1000.55021.figure19</object-id><object-id xmlns:xlink="http://www.w3.org/1999/xlink" content-type="arpha" xlink:type="simple">9AAF5A7F-383F-5EAE-A927-EF4874E312A0</object-id><label>Figure 19.</label><caption><p>Male terminalia of <italic><tp:taxon-name><tp:taxon-name-part taxon-name-part-type="genus" reg="Nipponomyia">Nipponomyia</tp:taxon-name-part> <tp:taxon-name-part taxon-name-part-type="species" reg="yakushimensis">yakushimensis</tp:taxon-name-part></tp:taxon-name></italic> Kolcsár &amp; Kato, sp. nov. <bold>A, B</bold> dorsal view <bold>C, D</bold> ventral view <bold>E, F</bold> lateral view <bold>G, H</bold> gonocoxite and gonostylus, inner lateral view <bold>I, J</bold> aedeagus complex, lateral view. Scale bars: 0.5 mm (<bold>A–F</bold>), 0.2 mm (<bold>G, H</bold>), 0.2 mm (<bold>I, J</bold>).</p></caption><graphic xmlns:xlink="http://www.w3.org/1999/xlink" xlink:href="zookeys-1000-071-g019.jpg" position="float" orientation="portrait" xlink:type="simple" id="oo_483027.jpg"><uri content-type="original_file" xlink:type="simple">https://binary.pensoft.net/fig/483027</uri></graphic></fig><fig id="F1" position="float" orientation="portrait"><object-id xmlns:xlink="http://www.w3.org/1999/xlink" content-type="doi" xlink:type="simple">10.3897/zookeys.1000.55021.figure1</object-id><object-id xmlns:xlink="http://www.w3.org/1999/xlink" content-type="arpha" xlink:type="simple">75F8BD1E-F045-5A20-8120-ECC2D55CA8C8</object-id><label>Figure 1.</label><caption><p>Distribution map of <italic><tp:taxon-name><tp:taxon-name-part taxon-name-part-type="genus" reg="Nipponomyia">Nipponomyia</tp:taxon-name-part></tp:taxon-name></italic>.</p></caption><graphic xmlns:xlink="http://www.w3.org/1999/xlink" xlink:href="zookeys-1000-071-g001.jpg" position="float" orientation="portrait" xlink:type="simple" id="oo_483009.jpg"><uri content-type="original_file" xlink:type="simple">https://binary.pensoft.net/fig/483009</uri></graphic></fig></tp:treatment-sec><ref-list><ref id="B4"><mixed-citation xmlns:xlink="http://www.w3.org/1999/xlink" xlink:type="simple"><person-group><name name-style="western"><surname>Alexander</surname><given-names>CP</given-names></name></person-group> (<year>1924</year>) <article-title>New species of Japanese crane-flies. Part IV. (<tp:taxon-name><tp:taxon-name-part taxon-name-part-type="order">Diptera</tp:taxon-name-part></tp:taxon-name>, <tp:taxon-name><tp:taxon-name-part taxon-name-part-type="family">Tipulidae</tp:taxon-name-part></tp:taxon-name>).</article-title><source>Insecutor Inscitiae Menstruus</source><volume>12</volume>: <fpage>150</fpage>–<lpage>159</lpage>.</mixed-citation></ref></ref-list></tp:taxon-treatment>
