# Supplementary material for: Revision of Japanese species of Nipponomyia Alexander, 1924 (Diptera, Pediciidae)
Source: Zookeys. 2020 Dec 3;1000:71–105. doi: 10.3897/zookeys.1000.55021 (PMC7728730; doi:10.3897/zookeys.1000.55021)
Supplement: XML Treatment for Nipponomyia pentacantha [file zookeys.1000.55021-treatment2.xml]

<!DOCTYPE tp:taxon-treatment
  PUBLIC "-//TaxonX//DTD Taxonomic Treatment Publishing DTD v0 20100105//EN" "tax-treatment-NSO.dtd">
<tp:taxon-treatment xmlns:tp="http://www.plazi.org/taxpub"><tp:treatment-meta><kwd-group><label>Taxon classification</label><kwd><named-content xmlns:xlink="http://www.w3.org/1999/xlink" content-type="kingdom">Animalia</named-content></kwd><kwd><named-content xmlns:xlink="http://www.w3.org/1999/xlink" content-type="order">Diptera</named-content></kwd><kwd><named-content xmlns:xlink="http://www.w3.org/1999/xlink" content-type="family">Pediciidae</named-content></kwd></kwd-group><mixed-citation publication-type="journal"><person-group><name><surname>Kolcsár</surname><given-names>Levente-Péter</given-names></name><name><surname>Kato</surname><given-names>Daichi</given-names></name><name><surname>Gamboa</surname><given-names>Maribet</given-names></name><name><surname>Watanabe</surname><given-names>Kozo</given-names></name></person-group><article-title>Revision of Japanese species of <italic><tp:taxon-name><tp:taxon-name-part taxon-name-part-type="genus" reg="Nipponomyia">Nipponomyia</tp:taxon-name-part></tp:taxon-name></italic> Alexander, 1924 (<tp:taxon-name><tp:taxon-name-part taxon-name-part-type="order">Diptera</tp:taxon-name-part></tp:taxon-name>, <tp:taxon-name><tp:taxon-name-part taxon-name-part-type="family">Pediciidae</tp:taxon-name-part></tp:taxon-name>)</article-title><source>Zookeys</source><day>03</day><month>12</month><year>2020</year><volume>1000</volume><fpage>71</fpage><lpage>105</lpage><pub-id pub-id-type="doi">10.3897/zookeys.1000.55021</pub-id></mixed-citation></tp:treatment-meta><tp:nomenclature><tp:taxon-name><object-id xmlns:xlink="http://www.w3.org/1999/xlink" content-type="arpha" xlink:type="simple">9D563E1D-CB63-5234-AC88-3B59B2DF1F92</object-id>
            <tp:taxon-name-part taxon-name-part-type="genus" reg="Nipponomyia">Nipponomyia</tp:taxon-name-part>
            <tp:taxon-name-part taxon-name-part-type="species" reg="pentacantha">pentacantha</tp:taxon-name-part>
          </tp:taxon-name><tp:taxon-authority>Alexander, 1958</tp:taxon-authority><xref ref-type="fig" rid="F4">Figs 4D</xref><xref ref-type="fig" rid="F5">, 5</xref><xref ref-type="fig" rid="F6">, 6</xref><xref ref-type="fig" rid="F7">, 7</xref><xref ref-type="fig" rid="F8">, 8</xref><tp:nomenclature-citation-list><tp:nomenclature-citation><tp:taxon-name>
                <tp:taxon-name-part taxon-name-part-type="genus" reg="Nipponomyia">Nipponomyia</tp:taxon-name-part> <tp:taxon-name-part taxon-name-part-type="species" reg="pentacantha">pentacantha</tp:taxon-name-part></tp:taxon-name><comment>: Alexander, 1958: 293–294, plate 3, figs 14, 17 – original description, wing and male terminalia illustration; <xref ref-type="bibr" rid="B19">Ishida 1958</xref>: 39 – distribution; <xref ref-type="bibr" rid="B28">Nakamura 2014</xref>: 4 – distribution.</comment></tp:nomenclature-citation></tp:nomenclature-citation-list></tp:nomenclature><tp:treatment-sec sec-type="type material" id="SECID0EYNAG"><title>Type material.</title><p><bold><italic>Holotype</italic> male:</bold> Japan, Nagano, Echigo, Mount Amakazari; alt. 300–600 m; 25–26 Jun. 1955; Baba leg. <bold><italic>Paratype</italic> male:</bold> same location; alt. 300 m; 26 Jun. 1955; Baba leg. Type specimens deposited in National Museum of Natural History, Smithsonian Institution, Washington, D.C., USA; not studied.</p></tp:treatment-sec><tp:treatment-sec sec-type="material" id="SECID0EHOAG"><title>Material examined.</title><p><bold>Non-types:</bold> Japan: [Honshu] • 2♂; Aomori, Nishimeya, Shirakami Nature observation garden, Kawaratai; alt. 255 m; <named-content xmlns:xlink="http://www.w3.org/1999/xlink" content-type="dwc:verbatimCoordinates" xlink:type="simple"><named-content content-type="geo-json" specific-use="{&#34;type&#34;:&#34;Point&#34;,&#34;coordinates&#34;:[140.214833,40.518833]}" id="NCID0ESOAG" xlink:type="simple">40°31.13'N, 140°12.89'E</named-content></named-content>; 4 Jul. 2013; leg. D. Kato (pinned, <named-content xmlns:xlink="http://www.w3.org/1999/xlink" content-type="dwc:institutional_code" xlink:type="simple">BLKU</named-content>) • 1♀ (GenBank # <ext-link xmlns:xlink="http://www.w3.org/1999/xlink" ext-link-type="gen" xlink:href="MT874514" xlink:type="simple">MT874514</ext-link>); same data as previous except 6 Jul. 2013; D. Kato leg. (pinned, <named-content xmlns:xlink="http://www.w3.org/1999/xlink" content-type="dwc:institutional_code" xlink:type="simple">BLKU</named-content>) • 1♂; Aomori, Nishimeya, Okawa Path, Kawaratai; alt. 300 m; <named-content xmlns:xlink="http://www.w3.org/1999/xlink" content-type="dwc:verbatimCoordinates" xlink:type="simple"><named-content content-type="geo-json" specific-use="{&#34;type&#34;:&#34;Point&#34;,&#34;coordinates&#34;:[140.204000,40.500667]}" id="NCID0EJPAG" xlink:type="simple">40°30.04'N, 140°12.24'E</named-content></named-content>; 15 Jul. 2013; D. Kato leg. (pinned, <named-content xmlns:xlink="http://www.w3.org/1999/xlink" content-type="dwc:institutional_code" xlink:type="simple">BLKU</named-content>) • 1♀; Aomori, Hirosaki, Inekari River, Koguriyama; alt. 170 m; <named-content xmlns:xlink="http://www.w3.org/1999/xlink" content-type="dwc:verbatimCoordinates" xlink:type="simple"><named-content content-type="geo-json" specific-use="{&#34;type&#34;:&#34;Point&#34;,&#34;coordinates&#34;:[140.487000,40.536500]}" id="NCID0EWPAG" xlink:type="simple">40°32.19'N, 140°29.22'E</named-content></named-content>; 25 Jul. 2013; D. Kato leg. (pinned, <named-content xmlns:xlink="http://www.w3.org/1999/xlink" content-type="dwc:institutional_code" xlink:type="simple">BLKU</named-content>) • 1♂; Aomori, Towada, Tsutanuma Path, Okuse; alt. 468 m; <named-content xmlns:xlink="http://www.w3.org/1999/xlink" content-type="dwc:verbatimCoordinates" xlink:type="simple"><named-content content-type="geo-json" specific-use="{&#34;type&#34;:&#34;Point&#34;,&#34;coordinates&#34;:[140.957000,40.590833]}" id="NCID0EDQAG" xlink:type="simple">40°35.45'N, 140°57.42'E</named-content></named-content>; 21 Jun. 2014; D. Kato leg. (pinned, <named-content xmlns:xlink="http://www.w3.org/1999/xlink" content-type="dwc:institutional_code" xlink:type="simple">BLKU</named-content>) • 3♂; Fukushima, Hinoemata, Hiuchigatake; alt. 1530 m; <named-content xmlns:xlink="http://www.w3.org/1999/xlink" content-type="dwc:verbatimCoordinates" xlink:type="simple"><named-content content-type="geo-json" specific-use="{&#34;type&#34;:&#34;Point&#34;,&#34;coordinates&#34;:[139.280333,36.990000]}" id="NCID0EQQAG" xlink:type="simple">36°59.4'N, 139°16.82'E</named-content></named-content>; 16 Jul. 2019; D. Kato leg. (pinned, <named-content xmlns:xlink="http://www.w3.org/1999/xlink" content-type="dwc:institutional_code" xlink:type="simple">BLKU</named-content>) • 1♂; Niigata, Tokamachi, Matsunoyama-Amamizukoshi, Mt Amamizu; alt. 920 m; <named-content xmlns:xlink="http://www.w3.org/1999/xlink" content-type="dwc:verbatimCoordinates" xlink:type="simple"><named-content content-type="geo-json" specific-use="{&#34;type&#34;:&#34;Point&#34;,&#34;coordinates&#34;:[138.562833,37.024500]}" id="NCID0E4QAG" xlink:type="simple">37°1.47'N, 138°33.77'E</named-content></named-content>; 3 Jul. 2019; D. Kato leg. (pinned, <named-content xmlns:xlink="http://www.w3.org/1999/xlink" content-type="dwc:institutional_code" xlink:type="simple">BLKU</named-content>) • 4♂, 1♀; Niigata, Tokamachi, Matsunoyama, Kyororo; alt. 310 m; <named-content xmlns:xlink="http://www.w3.org/1999/xlink" content-type="dwc:verbatimCoordinates" xlink:type="simple"><named-content content-type="geo-json" specific-use="{&#34;type&#34;:&#34;Point&#34;,&#34;coordinates&#34;:[138.616333,37.099500]}" id="NCID0EKRAG" xlink:type="simple">37°5.97'N, 138°36.98'E</named-content></named-content>; 21 Jul. 2019; D. Kato leg. (pinned, <named-content xmlns:xlink="http://www.w3.org/1999/xlink" content-type="dwc:institutional_code" xlink:type="simple">BLKU</named-content>).</p></tp:treatment-sec><tp:treatment-sec sec-type="description" id="SECID0EURAG"><title>Diagnostic characters.</title><p>Yellowish species with 11 dark spots on thorax (7 dark spots in <italic><tp:taxon-name><tp:taxon-name-part taxon-name-part-type="genus" reg="Nipponomyia">N.</tp:taxon-name-part> <tp:taxon-name-part taxon-name-part-type="species" reg="okinawensis">okinawensis</tp:taxon-name-part></tp:taxon-name></italic> Kolcsár &amp; Kato, sp. nov., 11–13 dark spots in <italic><tp:taxon-name><tp:taxon-name-part taxon-name-part-type="genus" reg="Nipponomyia">N.</tp:taxon-name-part> <tp:taxon-name-part taxon-name-part-type="species" reg="kuwanai">kuwanai</tp:taxon-name-part></tp:taxon-name></italic>). Wing with transverse dark lines in costal cell. Brown marking extending from R<sub>2+3</sub> to crossvein m-m (brown marking extending from R<sub>2+3</sub> to maximum to base of M<sub>1</sub> in <italic><tp:taxon-name><tp:taxon-name-part taxon-name-part-type="genus" reg="Nipponomyia">N.</tp:taxon-name-part> <tp:taxon-name-part taxon-name-part-type="species" reg="kuwanai">kuwanai</tp:taxon-name-part></tp:taxon-name></italic> and <italic><tp:taxon-name><tp:taxon-name-part taxon-name-part-type="genus" reg="Nipponomyia">N.</tp:taxon-name-part> <tp:taxon-name-part taxon-name-part-type="species" reg="okinawensis">okinawensis</tp:taxon-name-part></tp:taxon-name></italic> Kolcsár &amp; Kato, sp. nov.). Sternite 2 without black marking at corner of membranous area (with black marking at corner of membranous area in <italic><tp:taxon-name><tp:taxon-name-part taxon-name-part-type="genus" reg="Nipponomyia">N.</tp:taxon-name-part> <tp:taxon-name-part taxon-name-part-type="species" reg="kuwanai">kuwanai</tp:taxon-name-part></tp:taxon-name></italic>), a diffuse line positioned same level as line on sternite 3 (<italic><tp:taxon-name><tp:taxon-name-part taxon-name-part-type="genus" reg="Nipponomyia">N.</tp:taxon-name-part> <tp:taxon-name-part taxon-name-part-type="species" reg="kuwanai">kuwanai</tp:taxon-name-part></tp:taxon-name></italic> without this line, <italic><tp:taxon-name><tp:taxon-name-part taxon-name-part-type="genus" reg="Nipponomyia">N.</tp:taxon-name-part> <tp:taxon-name-part taxon-name-part-type="species" reg="okinawensis">okinawensis</tp:taxon-name-part></tp:taxon-name></italic> Kolcsár &amp; Kato, sp. nov. with any line and dark marking on sternite 2). Gonostylus with 4 or 5 spines (11–14 spines in <italic><tp:taxon-name><tp:taxon-name-part taxon-name-part-type="genus" reg="Nipponomyia">N.</tp:taxon-name-part> <tp:taxon-name-part taxon-name-part-type="species" reg="kuwanai">kuwanai</tp:taxon-name-part></tp:taxon-name></italic>). Aedeagus short, twice as long as wide, rounded (as long as wide in <italic><tp:taxon-name><tp:taxon-name-part taxon-name-part-type="genus" reg="Nipponomyia">N.</tp:taxon-name-part> <tp:taxon-name-part taxon-name-part-type="species" reg="kuwanai">kuwanai</tp:taxon-name-part></tp:taxon-name></italic>). Cercus curved upward (straight in <italic><tp:taxon-name><tp:taxon-name-part taxon-name-part-type="genus" reg="Nipponomyia">N.</tp:taxon-name-part> <tp:taxon-name-part taxon-name-part-type="species" reg="okinawensis">okinawensis</tp:taxon-name-part></tp:taxon-name></italic> Kolcsár &amp; Kato, sp. nov.). Female genital opening Y-shaped (T-shaped in <italic><tp:taxon-name><tp:taxon-name-part taxon-name-part-type="genus" reg="Nipponomyia">N.</tp:taxon-name-part> <tp:taxon-name-part taxon-name-part-type="species" reg="okinawensis">okinawensis</tp:taxon-name-part></tp:taxon-name></italic> Kolcsár &amp; Kato, sp. nov.), lateral sclerite 1/3 of length of genital fork (less than 1/5 of length of genital fork in <italic><tp:taxon-name><tp:taxon-name-part taxon-name-part-type="genus" reg="Nipponomyia">N.</tp:taxon-name-part> <tp:taxon-name-part taxon-name-part-type="species" reg="kuwanai">kuwanai</tp:taxon-name-part></tp:taxon-name></italic> and less than 1/6–1/7 of length of genital fork in <italic><tp:taxon-name><tp:taxon-name-part taxon-name-part-type="genus" reg="Nipponomyia">N.</tp:taxon-name-part> <tp:taxon-name-part taxon-name-part-type="species" reg="okinawensis">okinawensis</tp:taxon-name-part></tp:taxon-name></italic> Kolcsár &amp; Kato, sp. nov.), genital fork cross-shaped (spoon-shaped in <italic><tp:taxon-name><tp:taxon-name-part taxon-name-part-type="genus" reg="Nipponomyia">N.</tp:taxon-name-part> <tp:taxon-name-part taxon-name-part-type="species" reg="kuwanai">kuwanai</tp:taxon-name-part></tp:taxon-name></italic>, cross-shaped in <italic><tp:taxon-name><tp:taxon-name-part taxon-name-part-type="genus" reg="Nipponomyia">N.</tp:taxon-name-part> <tp:taxon-name-part taxon-name-part-type="species" reg="okinawensis">okinawensis</tp:taxon-name-part></tp:taxon-name></italic> Kolcsár &amp; Kato, sp. nov. but lateral branch curved caudally).</p></tp:treatment-sec><tp:treatment-sec sec-type="redescription" id="SECID0EFXAG"><title>Redescription.</title><p><bold><italic>Body length</italic>:</bold> male 9.5–11 mm, female: 12–13 mm.</p><p><bold><italic>Wing length</italic>:</bold> male 9.5–10.5 mm, female 10–11 mm.</p><p><bold><italic>Head</italic>:</bold> Light brown to brown (Fig. <xref ref-type="fig" rid="F8">8C</xref>). Palpi brown, 5-segmented, palpomeres 2 to 4 subequal in length, last segment elongated, ca. 1.5 × longer than palpomere 4 in male. Female palpomere 5 almost same length as palpomere 4 or at most 1.3 × longer. Tip of palpomere 5 darker than other part of palpus. Antenna short, just a little longer than head. Scape cylindrical, wider than pedicel, twice as long as pedicel. Flagellum 13-segmented, flagellomeres gradually narrowing apically. Antenna yellow to light brown, scape always darker than pedicel and flagellomeres (Fig. <xref ref-type="fig" rid="F8">8C</xref>).</p><fig id="F8" position="float" orientation="portrait"><object-id xmlns:xlink="http://www.w3.org/1999/xlink" content-type="doi" xlink:type="simple">10.3897/zookeys.1000.55021.figure8</object-id><object-id xmlns:xlink="http://www.w3.org/1999/xlink" content-type="arpha" xlink:type="simple">56E38E88-931F-509A-B7D6-EDA1AE89ACF9</object-id><label>Figure 8.</label><caption><p><italic><tp:taxon-name><tp:taxon-name-part taxon-name-part-type="genus" reg="Nipponomyia">Nipponomyia</tp:taxon-name-part> <tp:taxon-name-part taxon-name-part-type="species" reg="pentacantha">pentacantha</tp:taxon-name-part></tp:taxon-name></italic> Alexander <bold>A</bold> habitus lateral view <bold>B</bold> anterior body parts, lateral view <bold>C</bold> thorax, dorsal view.</p></caption><graphic xmlns:xlink="http://www.w3.org/1999/xlink" xlink:href="zookeys-1000-071-g008.jpg" position="float" orientation="portrait" xlink:type="simple" id="oo_483016.jpg"><uri content-type="original_file" xlink:type="simple">https://binary.pensoft.net/fig/483016</uri></graphic></fig><p><bold><italic>Thorax</italic>:</bold> In dry specimens general coloration yellow (Fig. <xref ref-type="fig" rid="F8">8C</xref>) to fulvous (Fig. <xref ref-type="fig" rid="F8">8A, B</xref>); 4 dark spots on presutural area of scutum and 7 spots on postsutural area, sizes of spots variable, especially lateral pair of spots on presutural area (Fig. <xref ref-type="fig" rid="F8">8B, C</xref>).</p><p><bold><italic>Legs</italic>:</bold> General coloration yellow, covered with yellowish setae (Fig. <xref ref-type="fig" rid="F8">8A</xref>). Femora without apical darkened area, apical part of tibiae brownish, with darker setae. Tarsomeres 1–3 each with narrow brown ring at tip. Tarsomeres 4 and 5 brown. Spurs on tarsomeres (2 in each segment), small but relatively easy to recognize for their darker coloration than setae.</p><p><bold><italic>Wing</italic>:</bold> As in Fig. <xref ref-type="fig" rid="F4">4D</xref>. Wing with transverse dark lines in costal cell. Crossvein m-m present. Dark band from base of R<sub>2+3</sub> extending to crossvein m-m. Dark band along crossveins r-m and m-cu pale.</p><p><bold><italic>Abdomen</italic>:</bold> Abdomen covered with comparatively long pale setae. Tergites 2–6 in both sexes, each with longitudinal narrow black line on lateral side, situated on basal 1/3–1/2 of each tergite in male (Fig. <xref ref-type="fig" rid="F8">8A, B</xref>) and 1/2–2/3 of each tergite in females. Sternite 2 with short black line positioned on lateral side in the middle between membranous area and posterior end of sternite 2. Sternites 3–6 with a little, wider than line on tergite (Fig. <xref ref-type="fig" rid="F8">8A, B</xref>). Sometimes line on sternite 6 indistinct or absent. Tergites and sternites 7 and 8 slightly darker than previous segments, dark yellow to brown.</p><p><bold><italic>Male terminalia</italic>:</bold> dark yellow to brown, always darkest part of abdomen (Fig. <xref ref-type="fig" rid="F8">8A</xref>). Tergite 9 almost straight at posterior margin (Fig. <xref ref-type="fig" rid="F5">5A, B</xref>). Gonocoxite without apical lobe 1.7–1.8 × longer than wide and 1.5–1.6 × longer than tergite 9 in lateral view (Fig. <xref ref-type="fig" rid="F5">5E, F</xref>). Apical lobe of gonocoxite not separated from gonocoxite, as long as 3/4 of width of gonocoxite, in lateral view (Fig. <xref ref-type="fig" rid="F5">5G, H</xref>). Posterior part of gonostylus wide, bearing 4 or 5 strong black spines (Fig. <xref ref-type="fig" rid="F5">5A, B, G, H</xref>). Interbase dilated apically, with two pointed parts; interbase with apical part 2.5–3 × as wide as basal part, in dorsal view (Fig. <xref ref-type="fig" rid="F5">5A–D</xref>). Shape of interbase in inner lateral view highly variable based on angle, directing postero-dorsally pointed at tip (Fig. <xref ref-type="fig" rid="F5">5G, H</xref>). Aedeagus short, twice as long as wide, tip rounded (Fig. <xref ref-type="fig" rid="F5">5I, J</xref>).</p><p><bold><italic>Female terminalia, ovipositor</italic>:</bold> General coloration dark yellow. Cercus curved upward (Fig. <xref ref-type="fig" rid="F6">6B</xref>). Genital fork cross-shaped, wider in 3/4 of its length (Figs <xref ref-type="fig" rid="F6">6D</xref>, <xref ref-type="fig" rid="F7">7B</xref>). Lateral sclerite of genital plate small and narrow, 1/3 of length of genital fork (Fig. <xref ref-type="fig" rid="F7">7B</xref>). Genital opening Y-shaped, sclerotized area before genital fork relatively large, approximately as long as lateral sclerite (Fig. <xref ref-type="fig" rid="F7">7B</xref>).</p><p><bold>Larva:</bold> Unknown.</p><p><bold>Pupa:</bold> Unknown.</p></tp:treatment-sec><tp:treatment-sec sec-type="distribution" id="SECID0EI4AG"><title>Distribution.</title><p>Japan: Honshu Island (<xref ref-type="bibr" rid="B29">Oosterbroek 2020</xref>, <xref ref-type="bibr" rid="B28">Nakamura 2014</xref>) (Fig. <xref ref-type="fig" rid="F9">9</xref>).</p><fig id="F9" position="float" orientation="portrait"><object-id xmlns:xlink="http://www.w3.org/1999/xlink" content-type="doi" xlink:type="simple">10.3897/zookeys.1000.55021.figure9</object-id><object-id xmlns:xlink="http://www.w3.org/1999/xlink" content-type="arpha" xlink:type="simple">818325A2-3C71-54CD-9DCE-3E77F43B1488</object-id><label>Figure 9.</label><caption><p>Distributions data of <italic><tp:taxon-name><tp:taxon-name-part taxon-name-part-type="genus" reg="Nipponomyia">Nipponomyia</tp:taxon-name-part></tp:taxon-name></italic> species: for <italic><tp:taxon-name><tp:taxon-name-part taxon-name-part-type="genus" reg="Nipponomyia">N.</tp:taxon-name-part> <tp:taxon-name-part taxon-name-part-type="species" reg="pentacantha">pentacantha</tp:taxon-name-part></tp:taxon-name></italic> Alexander white circles designate literature data while red circles are new data obtained in this study; <italic><tp:taxon-name><tp:taxon-name-part taxon-name-part-type="genus" reg="Nipponomyia">N.</tp:taxon-name-part> <tp:taxon-name-part taxon-name-part-type="species" reg="gracilis">gracilis</tp:taxon-name-part></tp:taxon-name></italic> Savchenko (yellow pentagon); <italic><tp:taxon-name><tp:taxon-name-part taxon-name-part-type="genus" reg="Nipponomyia">N.</tp:taxon-name-part> <tp:taxon-name-part taxon-name-part-type="species" reg="yakushimensis">yakushimensis</tp:taxon-name-part></tp:taxon-name></italic> Kolcsár &amp; Kato, sp. nov. green triangle; <italic><tp:taxon-name><tp:taxon-name-part taxon-name-part-type="genus" reg="Nipponomyia">N.</tp:taxon-name-part> <tp:taxon-name-part taxon-name-part-type="species" reg="okinawensis">okinawensis</tp:taxon-name-part></tp:taxon-name></italic> Kolcsár &amp; Kato, sp. nov. blue square.</p></caption><graphic xmlns:xlink="http://www.w3.org/1999/xlink" xlink:href="zookeys-1000-071-g009.jpg" position="float" orientation="portrait" xlink:type="simple" id="oo_483017.jpg"><uri content-type="original_file" xlink:type="simple">https://binary.pensoft.net/fig/483017</uri></graphic></fig></tp:treatment-sec><tp:treatment-sec sec-type="Flying period" id="SECID0E16AG"><title>Flying period.</title><p>Middle of June to middle of September.</p></tp:treatment-sec><tp:treatment-sec><!--Section generated to contain objects referenced in tp:taxon-treatment.--><fig id="F4" position="float" orientation="portrait"><object-id xmlns:xlink="http://www.w3.org/1999/xlink" content-type="doi" xlink:type="simple">10.3897/zookeys.1000.55021.figure4</object-id><object-id xmlns:xlink="http://www.w3.org/1999/xlink" content-type="arpha" xlink:type="simple">DD0F93CB-1738-5FCE-8B91-E6B9DF289F82</object-id><label>Figure 4.</label><caption><p><italic><tp:taxon-name><tp:taxon-name-part taxon-name-part-type="genus" reg="Nipponomyia">Nipponomyia</tp:taxon-name-part></tp:taxon-name></italic> wings <bold>A</bold> wing venation of <italic><tp:taxon-name><tp:taxon-name-part taxon-name-part-type="genus" reg="Nipponomyia">N.</tp:taxon-name-part> <tp:taxon-name-part taxon-name-part-type="species" reg="trispinosa">trispinosa</tp:taxon-name-part></tp:taxon-name></italic> (Alexander) <bold>B</bold><italic><tp:taxon-name><tp:taxon-name-part taxon-name-part-type="genus" reg="Nipponomyia">N.</tp:taxon-name-part> <tp:taxon-name-part taxon-name-part-type="species" reg="kuwanai">kuwanai</tp:taxon-name-part></tp:taxon-name></italic> (Alexander) from Aomori Prefecture, Honshu <bold>C</bold><italic><tp:taxon-name><tp:taxon-name-part taxon-name-part-type="genus" reg="Nipponomyia">N.</tp:taxon-name-part> <tp:taxon-name-part taxon-name-part-type="species" reg="kuwanai">kuwanai</tp:taxon-name-part></tp:taxon-name></italic> from Ishikari Mts, Hokkaido <bold>D</bold><italic><tp:taxon-name><tp:taxon-name-part taxon-name-part-type="genus" reg="Nipponomyia">N.</tp:taxon-name-part> <tp:taxon-name-part taxon-name-part-type="species" reg="pentacantha">pentacantha</tp:taxon-name-part></tp:taxon-name></italic> Alexander <bold>E</bold><italic><tp:taxon-name><tp:taxon-name-part taxon-name-part-type="genus" reg="Nipponomyia">N.</tp:taxon-name-part> <tp:taxon-name-part taxon-name-part-type="species" reg="okinawensis">okinawensis</tp:taxon-name-part></tp:taxon-name></italic> Kolcsár &amp; Kato, sp. nov. <bold>F</bold><italic><tp:taxon-name><tp:taxon-name-part taxon-name-part-type="genus" reg="Nipponomyia">N.</tp:taxon-name-part> <tp:taxon-name-part taxon-name-part-type="species" reg="trispinosa">trispinosa</tp:taxon-name-part></tp:taxon-name></italic> (Alexander) <bold>G</bold><italic><tp:taxon-name><tp:taxon-name-part taxon-name-part-type="genus" reg="Nipponomyia">N.</tp:taxon-name-part> <tp:taxon-name-part taxon-name-part-type="species" reg="yakushimensis">yakushimensis</tp:taxon-name-part></tp:taxon-name></italic> Kolcsár &amp; Kato, sp. nov.</p></caption><graphic xmlns:xlink="http://www.w3.org/1999/xlink" xlink:href="zookeys-1000-071-g004.jpg" position="float" orientation="portrait" xlink:type="simple" id="oo_483012.jpg"><uri content-type="original_file" xlink:type="simple">https://binary.pensoft.net/fig/483012</uri></graphic></fig><fig id="F5" position="float" orientation="portrait"><object-id xmlns:xlink="http://www.w3.org/1999/xlink" content-type="doi" xlink:type="simple">10.3897/zookeys.1000.55021.figure5</object-id><object-id xmlns:xlink="http://www.w3.org/1999/xlink" content-type="arpha" xlink:type="simple">75D8E652-6789-5461-93E8-7586C2629254</object-id><label>Figure 5.</label><caption><p>Male terminalia of <italic><tp:taxon-name><tp:taxon-name-part taxon-name-part-type="genus" reg="Nipponomyia">Nipponomyia</tp:taxon-name-part> <tp:taxon-name-part taxon-name-part-type="species" reg="pentacantha">pentacantha</tp:taxon-name-part></tp:taxon-name></italic> Alexander <bold>A, B</bold> dorsal view <bold>C, D</bold> ventral view <bold>E, F</bold> lateral view <bold>G, H</bold> gonocoxite and gonostylus inner lateral view <bold>I, J</bold> aedeagus complex lateral view. Abbreviations: <bold>ae</bold> – aedeagus, <bold>aeg</bold> – aedeagal guide, <bold>algc</bold> – apical lobe of gonocoxite, <bold>gc</bold> – gonocoxite, <bold>gs</bold> – gonostylus, <bold>ib</bold> – interbase, <bold>igs</bold> – inner part of gonostylus, <bold>ogs</bold> – outer part of gonostylus, <bold>st9</bold> – sternite 9, <bold>tg9</bold> – tergite 9, <bold>vlgc</bold> – ventrobasal lobe of gonocoxite. Scale bars: 0.5 mm (<bold>A–F</bold>), 0.2 mm (<bold>G, H</bold>), 0.2 mm (<bold>I, J</bold>).</p></caption><graphic xmlns:xlink="http://www.w3.org/1999/xlink" xlink:href="zookeys-1000-071-g005.jpg" position="float" orientation="portrait" xlink:type="simple" id="oo_483013.jpg"><uri content-type="original_file" xlink:type="simple">https://binary.pensoft.net/fig/483013</uri></graphic></fig><fig id="F6" position="float" orientation="portrait"><object-id xmlns:xlink="http://www.w3.org/1999/xlink" content-type="doi" xlink:type="simple">10.3897/zookeys.1000.55021.figure6</object-id><object-id xmlns:xlink="http://www.w3.org/1999/xlink" content-type="arpha" xlink:type="simple">5164648B-372D-50B9-BA33-926568602645</object-id><label>Figure 6.</label><caption><p>Female terminalia of <italic><tp:taxon-name><tp:taxon-name-part taxon-name-part-type="genus" reg="Nipponomyia">Nipponomyia</tp:taxon-name-part> <tp:taxon-name-part taxon-name-part-type="species" reg="pentacantha">pentacantha</tp:taxon-name-part></tp:taxon-name></italic> Alexander <bold>A</bold> dorsal view <bold>B</bold> lateral view <bold>C</bold> inner dorsal view of sternite 8 and hypogynial valve <bold>D</bold> inner ventral view of sternites 9 and 10 and cerci. Abbreviations: <bold>cr</bold> – cercus, <bold>hyp vlv</bold> – hypogynial valve, <bold>st9/gp</bold> – sternite 9/genital plate, <bold>st10</bold> – sternite 10, <bold>tg</bold> – tergite</p></caption><graphic xmlns:xlink="http://www.w3.org/1999/xlink" xlink:href="zookeys-1000-071-g006.jpg" position="float" orientation="portrait" xlink:type="simple" id="oo_483014.jpg"><uri content-type="original_file" xlink:type="simple">https://binary.pensoft.net/fig/483014</uri></graphic></fig><fig id="F7" position="float" orientation="portrait"><object-id xmlns:xlink="http://www.w3.org/1999/xlink" content-type="doi" xlink:type="simple">10.3897/zookeys.1000.55021.figure7</object-id><object-id xmlns:xlink="http://www.w3.org/1999/xlink" content-type="arpha" xlink:type="simple">EC708B97-FECB-5596-950B-55213153A8B2</object-id><label>Figure 7.</label><caption><p>Female terminalia of <italic><tp:taxon-name><tp:taxon-name-part taxon-name-part-type="genus" reg="Nipponomyia">Nipponomyia</tp:taxon-name-part> <tp:taxon-name-part taxon-name-part-type="species" reg="pentacantha">pentacantha</tp:taxon-name-part></tp:taxon-name></italic> Alexander <bold>A</bold> lateral view <bold>B</bold> sternite 9/genital plate and sternite 10, ventral view <bold>C</bold> genital opening and spermathecae. Abbreviations: <bold>gf</bold> – genital fork, <bold>go</bold> – genital opening, <bold>ibs</bold> – interbase sheath, <bold>ls</bold> – lateral sclerite, <bold>sa</bold> – sclerotized area, <bold>spt</bold> – spermatheca.</p></caption><graphic xmlns:xlink="http://www.w3.org/1999/xlink" xlink:href="zookeys-1000-071-g007.jpg" position="float" orientation="portrait" xlink:type="simple" id="oo_483015.jpg"><uri content-type="original_file" xlink:type="simple">https://binary.pensoft.net/fig/483015</uri></graphic></fig></tp:treatment-sec><ref-list><ref id="B19"><mixed-citation xmlns:xlink="http://www.w3.org/1999/xlink" xlink:type="simple"><person-group><name name-style="western"><surname>Ishida</surname><given-names>H</given-names></name></person-group> (<year>1958</year>) <article-title>The catalogue of the Japanese <tp:taxon-name><tp:taxon-name-part taxon-name-part-type="family">Tipulidae</tp:taxon-name-part></tp:taxon-name>, with the keys to the genera and subgenera (<tp:taxon-name><tp:taxon-name-part taxon-name-part-type="order">Diptera</tp:taxon-name-part></tp:taxon-name>). IV. <tp:taxon-name><tp:taxon-name-part taxon-name-part-type="subfamily">Limoniinae</tp:taxon-name-part></tp:taxon-name>, Tribe <tp:taxon-name><tp:taxon-name-part taxon-name-part-type="tribe">Pediciini</tp:taxon-name-part></tp:taxon-name>.</article-title><source>Science Report of the Hyogo University of Agriculture, Serie Natural Sciences</source><volume>3</volume>(<issue>2</issue>): <fpage>37</fpage>–<lpage>42</lpage>.</mixed-citation></ref><ref id="B28"><mixed-citation xmlns:xlink="http://www.w3.org/1999/xlink" xlink:type="simple"><person-group><name name-style="western"><surname>Nakamura</surname><given-names>T</given-names></name></person-group> (<year>2014</year>) <source><tp:taxon-name><tp:taxon-name-part taxon-name-part-type="family">Pediciidae</tp:taxon-name-part></tp:taxon-name>. In: The Editorial Committee of Catalogue of the Insects of Japan, The Entomological Society of Japan (Eds) Catalogue of the insects of Japan, Volume 8 <tp:taxon-name><tp:taxon-name-part taxon-name-part-type="order">Diptera</tp:taxon-name-part></tp:taxon-name> (Part 1 <tp:taxon-name><tp:taxon-name-part taxon-name-part-type="suborder">Nematocera</tp:taxon-name-part></tp:taxon-name> – <tp:taxon-name><tp:taxon-name-part taxon-name-part-type="suborder">Brachycera</tp:taxon-name-part></tp:taxon-name><tp:taxon-name><tp:taxon-name-part taxon-name-part-type="clade">Aschiza</tp:taxon-name-part></tp:taxon-name>).</source><publisher-name>Published by the Entomological Society of Japan</publisher-name>, <publisher-loc>Tokyo</publisher-loc>, <size units="page">8 pp</size>.</mixed-citation></ref><ref id="B29"><mixed-citation xmlns:xlink="http://www.w3.org/1999/xlink" xlink:type="simple"><person-group><name name-style="western"><surname>Oosterbroek</surname><given-names>P</given-names></name></person-group> (<year>2020</year>) Catalogue of the Craneflies of the World (<tp:taxon-name><tp:taxon-name-part taxon-name-part-type="order">Diptera</tp:taxon-name-part></tp:taxon-name>, <tp:taxon-name><tp:taxon-name-part taxon-name-part-type="superfamily">Tipuloidea</tp:taxon-name-part></tp:taxon-name>: <tp:taxon-name><tp:taxon-name-part taxon-name-part-type="family">Pediciidae</tp:taxon-name-part></tp:taxon-name>, <tp:taxon-name><tp:taxon-name-part taxon-name-part-type="family">Limoniidae</tp:taxon-name-part></tp:taxon-name>, <tp:taxon-name><tp:taxon-name-part taxon-name-part-type="family">Cylindrotomidae</tp:taxon-name-part></tp:taxon-name>, <tp:taxon-name><tp:taxon-name-part taxon-name-part-type="family">Tipulidae</tp:taxon-name-part></tp:taxon-name>). [Accessed 30 May 2020.] <ext-link xlink:type="simple" ext-link-type="uri" xlink:href="https://ccw.naturalis.nl/index.php">https://ccw.naturalis.nl/index.php</ext-link></mixed-citation></ref></ref-list></tp:taxon-treatment>
