# Supplementary material for: Revision of Japanese species of Nipponomyia Alexander, 1924 (Diptera, Pediciidae)
Source: Zookeys. 2020 Dec 3;1000:71–105. doi: 10.3897/zookeys.1000.55021 (PMC7728730; doi:10.3897/zookeys.1000.55021)
Supplement: XML Treatment for Nipponomyia kuwanai [file zookeys.1000.55021-treatment3.xml]

<!DOCTYPE tp:taxon-treatment
  PUBLIC "-//TaxonX//DTD Taxonomic Treatment Publishing DTD v0 20100105//EN" "tax-treatment-NSO.dtd">
<tp:taxon-treatment xmlns:tp="http://www.plazi.org/taxpub"><tp:treatment-meta><kwd-group><label>Taxon classification</label><kwd><named-content xmlns:xlink="http://www.w3.org/1999/xlink" content-type="kingdom">Animalia</named-content></kwd><kwd><named-content xmlns:xlink="http://www.w3.org/1999/xlink" content-type="order">Diptera</named-content></kwd><kwd><named-content xmlns:xlink="http://www.w3.org/1999/xlink" content-type="family">Pediciidae</named-content></kwd></kwd-group><mixed-citation publication-type="journal"><person-group><name><surname>Kolcsár</surname><given-names>Levente-Péter</given-names></name><name><surname>Kato</surname><given-names>Daichi</given-names></name><name><surname>Gamboa</surname><given-names>Maribet</given-names></name><name><surname>Watanabe</surname><given-names>Kozo</given-names></name></person-group><article-title>Revision of Japanese species of <italic><tp:taxon-name><tp:taxon-name-part taxon-name-part-type="genus" reg="Nipponomyia">Nipponomyia</tp:taxon-name-part></tp:taxon-name></italic> Alexander, 1924 (<tp:taxon-name><tp:taxon-name-part taxon-name-part-type="order">Diptera</tp:taxon-name-part></tp:taxon-name>, <tp:taxon-name><tp:taxon-name-part taxon-name-part-type="family">Pediciidae</tp:taxon-name-part></tp:taxon-name>)</article-title><source>Zookeys</source><day>03</day><month>12</month><year>2020</year><volume>1000</volume><fpage>71</fpage><lpage>105</lpage><pub-id pub-id-type="doi">10.3897/zookeys.1000.55021</pub-id></mixed-citation></tp:treatment-meta><tp:nomenclature><tp:taxon-name><object-id xmlns:xlink="http://www.w3.org/1999/xlink" content-type="arpha" xlink:type="simple">ADCBFAB2-6FCD-570D-97A6-E3C442AC858C</object-id>
            <tp:taxon-name-part taxon-name-part-type="genus" reg="Nipponomyia">Nipponomyia</tp:taxon-name-part>
            <tp:taxon-name-part taxon-name-part-type="species" reg="kuwanai">kuwanai</tp:taxon-name-part>
          </tp:taxon-name><tp:taxon-authority>(Alexander, 1913)</tp:taxon-authority><xref ref-type="fig" rid="F4">Figs 4B, C</xref><xref ref-type="fig" rid="F10">, 10</xref><xref ref-type="fig" rid="F11">, 11</xref><xref ref-type="fig" rid="F12">, 12A, B</xref><tp:nomenclature-citation-list><tp:nomenclature-citation><tp:taxon-name>
                <tp:taxon-name-part taxon-name-part-type="genus" reg="Tricyphona">Tricyphona</tp:taxon-name-part> <tp:taxon-name-part taxon-name-part-type="species" reg="kuwanai">kuwanai</tp:taxon-name-part></tp:taxon-name><comment>: <xref ref-type="bibr" rid="B1">Alexander 1913</xref>: 201, 318–319, plate III, fig. 6, wing; <xref ref-type="bibr" rid="B2">Alexander 1920</xref>: 14–15 – male description; <xref ref-type="bibr" rid="B3">Alexander 1923</xref>: 479 – comparison; <xref ref-type="bibr" rid="B4">Alexander 1924</xref>: 158–159 – genotype of genus.</comment></tp:nomenclature-citation><tp:nomenclature-citation><tp:taxon-name>
                <tp:taxon-name-part taxon-name-part-type="genus" reg="Nipponomyia">Nipponomyia</tp:taxon-name-part> <tp:taxon-name-part taxon-name-part-type="species" reg="kuwanai">kuwanai</tp:taxon-name-part></tp:taxon-name><comment>: <xref ref-type="bibr" rid="B6">Alexander 1927b</xref>: 49, figs 14, 15 – wing, variation, comparison; <xref ref-type="bibr" rid="B7">Alexander 1935</xref>: 551–552 – identification key; <xref ref-type="bibr" rid="B16">Esaki 1950</xref>: 1521, fig. 4363; <xref ref-type="bibr" rid="B19">Ishida 1958</xref>: 39 – distribution; <xref ref-type="bibr" rid="B12">Alexander 1958</xref>: 292–295 – identification key to Japanese species, comparison, faunistic records, Plate 3, fig. 16 male terminalia; <xref ref-type="bibr" rid="B28">Nakamura 2014</xref>: 4 – distribution, Japanese name; <xref ref-type="bibr" rid="B21">Kato and Suzuki 2017</xref>: 8 – faunistic records.</comment></tp:nomenclature-citation></tp:nomenclature-citation-list></tp:nomenclature><tp:treatment-sec sec-type="type material" id="SECID0E6DBG"><title>Type material.</title><p><bold><italic>Holotype</italic> female:</bold> Japan, Tokyo; 7 May 1912; S.I. Kuwana leg. Type specimens deposited in National Museum of Natural History, Smithsonian Institution, Washington, D.C., USA; not examined.</p><p><bold><italic>Allotype</italic> male:</bold> Japan, Tokyo, Meguro; 15 Apr. 1919; R. Takahashi leg. Type specimens deposited in National Museum of Natural History, Smithsonian Institution, Washington, D.C., USA; not examined.</p></tp:treatment-sec><tp:treatment-sec sec-type="material" id="SECID0EREBG"><title>Material examined.</title><p><bold>Non-types:</bold> Japan: [Honshu] • 1♂; Aomori, Hirosaki, Ichinowatari-washinosu; alt. 205 m; <named-content xmlns:xlink="http://www.w3.org/1999/xlink" content-type="dwc:verbatimCoordinates" xlink:type="simple"><named-content content-type="geo-json" specific-use="{&#34;type&#34;:&#34;Point&#34;,&#34;coordinates&#34;:[140.438833,40.519167]}" id="NCID0E3EBG" xlink:type="simple">40°31.15'N, 140°26.33'E</named-content></named-content>; 17 Jun. 2013; D. Kato leg. (pinned, <named-content xmlns:xlink="http://www.w3.org/1999/xlink" content-type="dwc:institutional_code" xlink:type="simple">BLKU</named-content>) • 1♂; Aomori, Nishimeya, Shirakami Nature observation garden, Kawaratai; alt. 255 m; <named-content xmlns:xlink="http://www.w3.org/1999/xlink" content-type="dwc:verbatimCoordinates" xlink:type="simple"><named-content content-type="geo-json" specific-use="{&#34;type&#34;:&#34;Point&#34;,&#34;coordinates&#34;:[140.214833,40.518833]}" id="NCID0EJFBG" xlink:type="simple">40°31.13'N, 140°12.89'E</named-content></named-content>; 21 Jun. 2013; D. Kato leg. (pinned, <named-content xmlns:xlink="http://www.w3.org/1999/xlink" content-type="dwc:institutional_code" xlink:type="simple">BLKU</named-content>) • 1♀; Aomori, Hirosaki, Inekari River, Koguriyama; alt. 170 m; <named-content xmlns:xlink="http://www.w3.org/1999/xlink" content-type="dwc:verbatimCoordinates" xlink:type="simple"><named-content content-type="geo-json" specific-use="{&#34;type&#34;:&#34;Point&#34;,&#34;coordinates&#34;:[140.487000,40.536500]}" id="NCID0EWFBG" xlink:type="simple">40°32.19'N, 140°29.22'E</named-content></named-content>; 26 Jun. 2013; D. Kato leg. (pinned, <named-content xmlns:xlink="http://www.w3.org/1999/xlink" content-type="dwc:institutional_code" xlink:type="simple">BLKU</named-content>) • 1♂; same data as previous except 25 Jul. 2013; D. Kato leg. (pinned, <named-content xmlns:xlink="http://www.w3.org/1999/xlink" content-type="dwc:institutional_code" xlink:type="simple">BLKU</named-content>) • 3♂, 2♀; Aomori, Towada, Sakura Spa, Okuse; alt. 854 m; <named-content xmlns:xlink="http://www.w3.org/1999/xlink" content-type="dwc:verbatimCoordinates" xlink:type="simple"><named-content content-type="geo-json" specific-use="{&#34;type&#34;:&#34;Point&#34;,&#34;coordinates&#34;:[140.909833,40.627333]}" id="NCID0EIGBG" xlink:type="simple">40°37.64'N, 140°54.59'E</named-content></named-content>; 5 Aug. 2013; D. Kato leg. (pinned, <named-content xmlns:xlink="http://www.w3.org/1999/xlink" content-type="dwc:institutional_code" xlink:type="simple">BLKU</named-content>) • 1♂, 1♀; Aomori, Towada, Tsutanuma Path, Okuse; alt. 468 m; <named-content xmlns:xlink="http://www.w3.org/1999/xlink" content-type="dwc:verbatimCoordinates" xlink:type="simple"><named-content content-type="geo-json" specific-use="{&#34;type&#34;:&#34;Point&#34;,&#34;coordinates&#34;:[140.957000,40.590833]}" id="NCID0EVGBG" xlink:type="simple">40°35.45'N, 140°57.42'E</named-content></named-content>; 10 Jun. 2014; D. Kato leg. (pinned, <named-content xmlns:xlink="http://www.w3.org/1999/xlink" content-type="dwc:institutional_code" xlink:type="simple">BLKU</named-content>) • 1♂; same data as previous except 21 Jun. 2014; D. Kato leg. (pinned, <named-content xmlns:xlink="http://www.w3.org/1999/xlink" content-type="dwc:institutional_code" xlink:type="simple">BLKU</named-content>). [Hokkaido]: • 5♂, 1♀ (♂ GenBank # <ext-link xmlns:xlink="http://www.w3.org/1999/xlink" ext-link-type="gen" xlink:href="MT874511" xlink:type="simple">MT874511</ext-link>); Hokkaido, Higashikawa, Asahidake, River Yukomabetsu; alt. 1120 m; <named-content xmlns:xlink="http://www.w3.org/1999/xlink" content-type="dwc:verbatimCoordinates" xlink:type="simple"><named-content content-type="geo-json" specific-use="{&#34;type&#34;:&#34;Point&#34;,&#34;coordinates&#34;:[142.802333,43.652333]}" id="NCID0EMHBG" xlink:type="simple">43°39.14'N, 142°48.14'E</named-content></named-content>; 23 Jul. 2019; L.-P. Kolcsár leg. (pinned or in ethanol, <abbrev xmlns:xlink="http://www.w3.org/1999/xlink" content-type="institution" xlink:title="Private Collection of L.-P. Kolcsár" id="ABBRID0ERHBG" xlink:type="simple">CKLP</abbrev>) • 2♀; Hokkaido, Murayama, Kijihiki Highland, muddy area; alt. 565 m; <named-content xmlns:xlink="http://www.w3.org/1999/xlink" content-type="dwc:verbatimCoordinates" xlink:type="simple"><named-content content-type="geo-json" specific-use="{&#34;type&#34;:&#34;Point&#34;,&#34;coordinates&#34;:[140.609500,41.952167]}" id="NCID0EZHBG" xlink:type="simple">41°57.13'N, 140°36.57'E</named-content></named-content>; 30 Jul. 2019; L.-P. Kolcsár leg. (pinned or in ethanol, <abbrev xmlns:xlink="http://www.w3.org/1999/xlink" content-type="institution" xlink:title="Private Collection of L.-P. Kolcsár" id="ABBRID0E5HBG" xlink:type="simple">CKLP</abbrev>).</p></tp:treatment-sec><tp:treatment-sec sec-type="description" id="SECID0EDIBG"><title>Diagnostic characters.</title><p>Yellowish species with 11–13 dark spots on thorax (7 dark spots in <italic><tp:taxon-name><tp:taxon-name-part taxon-name-part-type="genus" reg="Nipponomyia">N.</tp:taxon-name-part> <tp:taxon-name-part taxon-name-part-type="species" reg="okinawensis">okinawensis</tp:taxon-name-part></tp:taxon-name></italic> Kolcsár &amp; Kato, sp. nov., 11 dark spots in <italic><tp:taxon-name><tp:taxon-name-part taxon-name-part-type="genus" reg="Nipponomyia">N.</tp:taxon-name-part> <tp:taxon-name-part taxon-name-part-type="species" reg="pentacantha">pentacantha</tp:taxon-name-part></tp:taxon-name></italic>). Wing with transverse dark lines in costal cell. Brown marking extending from base of R<sub>2+3</sub> to base of M<sub>1</sub>, often not reaching M<sub>1</sub> (brown marking extending from R<sub>2+3</sub> to base of M<sub>1</sub> in <italic><tp:taxon-name><tp:taxon-name-part taxon-name-part-type="genus" reg="Nipponomyia">N.</tp:taxon-name-part> <tp:taxon-name-part taxon-name-part-type="species" reg="okinawensis">okinawensis</tp:taxon-name-part></tp:taxon-name></italic> Kolcsár &amp; Kato, sp. nov. and to m-m in <italic><tp:taxon-name><tp:taxon-name-part taxon-name-part-type="genus" reg="Nipponomyia">N.</tp:taxon-name-part> <tp:taxon-name-part taxon-name-part-type="species" reg="pentacantha">pentacantha</tp:taxon-name-part></tp:taxon-name></italic>). Second sternite with black marking at corner of membranous area (without this marking in <italic><tp:taxon-name><tp:taxon-name-part taxon-name-part-type="genus" reg="Nipponomyia">N.</tp:taxon-name-part> <tp:taxon-name-part taxon-name-part-type="species" reg="pentacantha">pentacantha</tp:taxon-name-part></tp:taxon-name></italic> and <italic><tp:taxon-name><tp:taxon-name-part taxon-name-part-type="genus" reg="Nipponomyia">N.</tp:taxon-name-part> <tp:taxon-name-part taxon-name-part-type="species" reg="okinawensis">okinawensis</tp:taxon-name-part></tp:taxon-name></italic> Kolcsár &amp; Kato, sp. nov.), and without other line (a diffuse line positioned same level as line on sternite 3 in <italic><tp:taxon-name><tp:taxon-name-part taxon-name-part-type="genus" reg="Nipponomyia">N.</tp:taxon-name-part> <tp:taxon-name-part taxon-name-part-type="species" reg="pentacantha">pentacantha</tp:taxon-name-part></tp:taxon-name></italic>). Gonostylus with 11–14 spines (4 or 5 spines in <italic><tp:taxon-name><tp:taxon-name-part taxon-name-part-type="genus" reg="Nipponomyia">N.</tp:taxon-name-part> <tp:taxon-name-part taxon-name-part-type="species" reg="pentacantha">pentacantha</tp:taxon-name-part></tp:taxon-name></italic>). Aedeagus short, as long as wide in lateral view, tip rounded (twice as long as wide in <italic><tp:taxon-name><tp:taxon-name-part taxon-name-part-type="genus" reg="Nipponomyia">N.</tp:taxon-name-part> <tp:taxon-name-part taxon-name-part-type="species" reg="pentacantha">pentacantha</tp:taxon-name-part></tp:taxon-name></italic>). Cercus curved upward (straight in <italic><tp:taxon-name><tp:taxon-name-part taxon-name-part-type="genus" reg="Nipponomyia">N.</tp:taxon-name-part> <tp:taxon-name-part taxon-name-part-type="species" reg="okinawensis">okinawensis</tp:taxon-name-part></tp:taxon-name></italic> Kolcsár &amp; Kato, sp. nov.). Genital opening Y-shaped (T-shaped in <italic><tp:taxon-name><tp:taxon-name-part taxon-name-part-type="genus" reg="Nipponomyia">N.</tp:taxon-name-part> <tp:taxon-name-part taxon-name-part-type="species" reg="okinawensis">okinawensis</tp:taxon-name-part></tp:taxon-name></italic> Kolcsár &amp; Kato, sp. nov.), lateral sclerite less than 1/5 of length of genital fork (1/3 of length of genital fork in <italic><tp:taxon-name><tp:taxon-name-part taxon-name-part-type="genus" reg="Nipponomyia">N.</tp:taxon-name-part> <tp:taxon-name-part taxon-name-part-type="species" reg="pentacantha">pentacantha</tp:taxon-name-part></tp:taxon-name></italic> and less than 1/6–1/7 of length of genital fork in <italic><tp:taxon-name><tp:taxon-name-part taxon-name-part-type="genus" reg="Nipponomyia">N.</tp:taxon-name-part> <tp:taxon-name-part taxon-name-part-type="species" reg="okinawensis">okinawensis</tp:taxon-name-part></tp:taxon-name></italic> Kolcsár &amp; Kato, sp. nov.), genital fork spoon-shaped (cross-shaped in <italic><tp:taxon-name><tp:taxon-name-part taxon-name-part-type="genus" reg="Nipponomyia">N.</tp:taxon-name-part> <tp:taxon-name-part taxon-name-part-type="species" reg="pentacantha">pentacantha</tp:taxon-name-part></tp:taxon-name></italic> and <italic><tp:taxon-name><tp:taxon-name-part taxon-name-part-type="genus" reg="Nipponomyia">N.</tp:taxon-name-part> <tp:taxon-name-part taxon-name-part-type="species" reg="okinawensis">okinawensis</tp:taxon-name-part></tp:taxon-name></italic> Kolcsár &amp; Kato, sp. nov.).</p></tp:treatment-sec><tp:treatment-sec sec-type="redescription" id="SECID0EYNBG"><title>Redescription.</title><p><bold><italic>Body length</italic>:</bold> male 9.5–11 mm, female: 12–14 mm.</p><p><bold><italic>Wing length</italic>:</bold> male 9–12 mm, female 9.5–11.5 mm.</p><p><bold><italic>Head</italic>:</bold> Brown with grayish pruinosity (Fig. <xref ref-type="fig" rid="F10">10B</xref>), reddish in some dry specimens, grayish pruinosity not visible in specimens stored in ethanol. Palpi brown, 5-segmented, segments 2–4 subequal in length, last segment elongated, ca. 1.5 × longer than palpomere 4 in male, maximum at most 1.3–1.4 × longer in female, measurable clearly only in specimens stored in ethanol. Tip of palpomere 5 darker than other part of palpus. Antenna short, just a little longer than head. Antenna yellow to brown, gradually lightening to apical end. Scape darker than pedicel, often color difference very contrasting. Flagellum 13-segmented, flagellomeres gradually narrowing to apical end.</p><fig id="F10" position="float" orientation="portrait"><object-id xmlns:xlink="http://www.w3.org/1999/xlink" content-type="doi" xlink:type="simple">10.3897/zookeys.1000.55021.figure10</object-id><object-id xmlns:xlink="http://www.w3.org/1999/xlink" content-type="arpha" xlink:type="simple">A0F826DF-E95B-580B-911E-DBCE0FFC700A</object-id><label>Figure 10.</label><caption><p><italic><tp:taxon-name><tp:taxon-name-part taxon-name-part-type="genus" reg="Nipponomyia">Nipponomyia</tp:taxon-name-part> <tp:taxon-name-part taxon-name-part-type="species" reg="kuwanai">kuwanai</tp:taxon-name-part></tp:taxon-name></italic> (Alexander) <bold>A</bold> habitus, lateral view <bold>B</bold> anterior body parts, lateral view <bold>C</bold> thorax, dorsal view.</p></caption><graphic xmlns:xlink="http://www.w3.org/1999/xlink" xlink:href="zookeys-1000-071-g010.jpg" position="float" orientation="portrait" xlink:type="simple" id="oo_483018.jpg"><uri content-type="original_file" xlink:type="simple">https://binary.pensoft.net/fig/483018</uri></graphic></fig><p><bold><italic>Thorax</italic>:</bold> General coloration yellow for specimens in alcohol, dark yellow, with reddish shade in dry specimens, dorsal parts light brown (Fig. <xref ref-type="fig" rid="F10">10</xref>). Decayed specimens more reddish; 4 spots on presutural area of scutum, lateral spots on presutural area very variable in size, and almost lacking in specimens collected in Ishikari Mountains (Asahidake, Hokkaido) and 7 or 9 spots on postsutural area of scutum. Pair of diffused spots in middle on postsutural area of scutum variable in size and shape, sometimes spots divided, forming 4 diffuse spots as in Fig. <xref ref-type="fig" rid="F10">10C</xref>.</p><p><bold><italic>Legs</italic>:</bold> General coloration yellow, covered with yellowish setae. Femora without apical darkened area, apical part of tibia slightly brownish, with darker setae. Apical ends of tarsomeres 1–3 each with narrow brown to dark brown ring, tarsomeres 4 and 5 light brown to brown (Fig. <xref ref-type="fig" rid="F10">10A</xref>). Tarsomeres each with two spurs, small but relatively easy to recognize for their darker coloration than setae.</p><p><bold><italic>Wing</italic>:</bold> As in Fig. <xref ref-type="fig" rid="F4">4B, C</xref>. Wing with transverse dark lines in costal cell. Dark band from R<sub>2+3</sub> not extending to crossvein m-m, shorter in specimens from Honshu (Aomori prefecture) (Fig. <xref ref-type="fig" rid="F4">4B</xref>) than those from Hokkaido (Fig. <xref ref-type="fig" rid="F4">4C</xref>). Cell d closed in specimens collected by us (crossvein m-m present), open in type specimens.</p><p><bold><italic>Abdomen</italic>:</bold> Abdomen covered with relatively long pale setae, dorsal setae darker than ventral ones. Tergites 2–6 (male) and 2–7 (female) each with a longitudinal narrow black line on lateral side, its length 1/2 of tergite in male (Fig. <xref ref-type="fig" rid="F10">10A, B</xref>) and 1/2–1 in female. Sternite 2 with short black line at corner of membranous area. Sternites 3–5, sometimes also sternite 6 with a brown line, a little wider than line on tergite (Fig. <xref ref-type="fig" rid="F10">10A, B</xref>). Sometimes line on sternite 6 less distinct or absent. Tergite and sternites 7 and 8 dark yellow to brown, darker than previous segments.</p><p><bold><italic>Male terminalia</italic>:</bold> Dark yellow to brown (Fig. <xref ref-type="fig" rid="F10">10A</xref>). Tergite 9 with median projection almost straight at posterior margin (Fig. <xref ref-type="fig" rid="F11">11A, B</xref>). Gonocoxite without apical lobe 1.6–1.7 × longer than wide (at middle), and 1.7–1.8 × longer than tergite 9 in lateral view (Fig. <xref ref-type="fig" rid="F11">11E, F</xref>). Apical lobe of gonocoxite slightly separated from gonocoxite, more prominent in inner lateral view, as long as 2/3 of width of gonocoxite in lateral view (Fig. <xref ref-type="fig" rid="F11">11G, H</xref>). Gonostylus with 11–14 black spines, but generally with 12. Interbase dilated apically, with two pointed parts; interbase with apical part twice as wide as basal part in dorsal view (Fig. <xref ref-type="fig" rid="F11">11A, B</xref>). In inner lateral view interbase variable in shape in different angle, tip pointed and directing posterodorsally (Fig. <xref ref-type="fig" rid="F11">11G, H</xref>). Aedeagus short, as long as wide in lateral view, tip rounded (Fig. <xref ref-type="fig" rid="F11">11I, J</xref>).</p><fig id="F11" position="float" orientation="portrait"><object-id xmlns:xlink="http://www.w3.org/1999/xlink" content-type="doi" xlink:type="simple">10.3897/zookeys.1000.55021.figure11</object-id><object-id xmlns:xlink="http://www.w3.org/1999/xlink" content-type="arpha" xlink:type="simple">4D289BCD-EA36-575C-B5E0-7CEC9786C4FB</object-id><label>Figure 11.</label><caption><p>Male terminalia of <italic><tp:taxon-name><tp:taxon-name-part taxon-name-part-type="genus" reg="Nipponomyia">Nipponomyia</tp:taxon-name-part> <tp:taxon-name-part taxon-name-part-type="species" reg="kuwanai">kuwanai</tp:taxon-name-part></tp:taxon-name></italic> (Alexander) <bold>A, B</bold> dorsal view <bold>C, D</bold> ventral view <bold>E, F</bold> lateral view <bold>G, H</bold> gonocoxite and gonostylus, inner lateral view <bold>I, J</bold> aedeagus complex, lateral view. Scale bars: 0.5 mm (<bold>A–F</bold>), 0.2 mm (<bold>G, H</bold>), 0.2 mm (<bold>I, J</bold>).</p></caption><graphic xmlns:xlink="http://www.w3.org/1999/xlink" xlink:href="zookeys-1000-071-g011.jpg" position="float" orientation="portrait" xlink:type="simple" id="oo_483019.jpg"><uri content-type="original_file" xlink:type="simple">https://binary.pensoft.net/fig/483019</uri></graphic></fig><p><bold><italic>Female terminalia, ovipositor</italic>:</bold> General coloration dark yellow. Cercus curved upward (Fig. <xref ref-type="fig" rid="F12">12A</xref>). Genital fork spoon-shaped, wider in posterior 1/4 of its length (Fig. <xref ref-type="fig" rid="F12">12B</xref>). Lateral sclerite of genital plate, very small and narrow, less than 1/5 of length of genital fork. Genital opening Y-shaped. No chitinized area between genital fork and genital opening (Fig. <xref ref-type="fig" rid="F12">12B</xref>).</p><fig id="F12" position="float" orientation="portrait"><object-id xmlns:xlink="http://www.w3.org/1999/xlink" content-type="doi" xlink:type="simple">10.3897/zookeys.1000.55021.figure12</object-id><object-id xmlns:xlink="http://www.w3.org/1999/xlink" content-type="arpha" xlink:type="simple">31216ED7-482A-5E84-B783-3DC119F28C9A</object-id><label>Figure 12.</label><caption><p>Female terminalia of <italic><tp:taxon-name><tp:taxon-name-part taxon-name-part-type="genus" reg="Nipponomyia">Nipponomyia</tp:taxon-name-part></tp:taxon-name></italic> species <bold>A, B</bold><italic><tp:taxon-name><tp:taxon-name-part taxon-name-part-type="genus" reg="Nipponomyia">N.</tp:taxon-name-part> <tp:taxon-name-part taxon-name-part-type="species" reg="kuwanai">kuwanai</tp:taxon-name-part></tp:taxon-name></italic> (Alexander) <bold>C, D</bold><italic><tp:taxon-name><tp:taxon-name-part taxon-name-part-type="genus" reg="Nipponomyia">N.</tp:taxon-name-part> <tp:taxon-name-part taxon-name-part-type="species" reg="okinawensis">okinawensis</tp:taxon-name-part></tp:taxon-name></italic> Kolcsár &amp; Kato, sp. nov. <bold>E, F</bold><italic><tp:taxon-name><tp:taxon-name-part taxon-name-part-type="genus" reg="Nipponomyia">N.</tp:taxon-name-part> <tp:taxon-name-part taxon-name-part-type="species" reg="trispinosa">trispinosa</tp:taxon-name-part></tp:taxon-name></italic> (Alexander) <bold>A, C, E</bold> lateral view <bold>B, D, F</bold> ventral view of genital plate, sternite 10, and cerci.</p></caption><graphic xmlns:xlink="http://www.w3.org/1999/xlink" xlink:href="zookeys-1000-071-g012.jpg" position="float" orientation="portrait" xlink:type="simple" id="oo_483020.jpg"><uri content-type="original_file" xlink:type="simple">https://binary.pensoft.net/fig/483020</uri></graphic></fig><p><bold>Larva:</bold> Unknown.</p><p><bold>Pupa:</bold> Unknown.</p></tp:treatment-sec><tp:treatment-sec sec-type="distribution" id="SECID0EWWBG"><title>Distribution.</title><p>Japan: Honshu (<xref ref-type="bibr" rid="B28">Nakamura 2014</xref>; <xref ref-type="bibr" rid="B29">Oosterbroek 2020</xref>), first records from Hokkaido (Fig. <xref ref-type="fig" rid="F13">13</xref>).</p><fig id="F13" position="float" orientation="portrait"><object-id xmlns:xlink="http://www.w3.org/1999/xlink" content-type="doi" xlink:type="simple">10.3897/zookeys.1000.55021.figure13</object-id><object-id xmlns:xlink="http://www.w3.org/1999/xlink" content-type="arpha" xlink:type="simple">CDB9BDFC-D019-55B0-80E3-5FB2DBD6641B</object-id><label>Figure 13</label><caption><p>. Distribution data of <italic><tp:taxon-name><tp:taxon-name-part taxon-name-part-type="genus" reg="Nipponomyia">Nipponomyia</tp:taxon-name-part> <tp:taxon-name-part taxon-name-part-type="species" reg="kuwanai">kuwanai</tp:taxon-name-part></tp:taxon-name></italic> (Alexander). White circles designate literature data, while red circles are new data obtained in this study.</p></caption><graphic xmlns:xlink="http://www.w3.org/1999/xlink" xlink:href="zookeys-1000-071-g013.jpg" position="float" orientation="portrait" xlink:type="simple" id="oo_483021.jpg"><uri content-type="original_file" xlink:type="simple">https://binary.pensoft.net/fig/483021</uri></graphic></fig></tp:treatment-sec><tp:treatment-sec sec-type="Flying period" id="SECID0EAYBG"><title>Flying period.</title><p>The species flies from April to early August.</p></tp:treatment-sec><tp:treatment-sec><!--Section generated to contain objects referenced in tp:taxon-treatment.--><fig id="F4" position="float" orientation="portrait"><object-id xmlns:xlink="http://www.w3.org/1999/xlink" content-type="doi" xlink:type="simple">10.3897/zookeys.1000.55021.figure4</object-id><object-id xmlns:xlink="http://www.w3.org/1999/xlink" content-type="arpha" xlink:type="simple">DD0F93CB-1738-5FCE-8B91-E6B9DF289F82</object-id><label>Figure 4.</label><caption><p><italic><tp:taxon-name><tp:taxon-name-part taxon-name-part-type="genus" reg="Nipponomyia">Nipponomyia</tp:taxon-name-part></tp:taxon-name></italic> wings <bold>A</bold> wing venation of <italic><tp:taxon-name><tp:taxon-name-part taxon-name-part-type="genus" reg="Nipponomyia">N.</tp:taxon-name-part> <tp:taxon-name-part taxon-name-part-type="species" reg="trispinosa">trispinosa</tp:taxon-name-part></tp:taxon-name></italic> (Alexander) <bold>B</bold><italic><tp:taxon-name><tp:taxon-name-part taxon-name-part-type="genus" reg="Nipponomyia">N.</tp:taxon-name-part> <tp:taxon-name-part taxon-name-part-type="species" reg="kuwanai">kuwanai</tp:taxon-name-part></tp:taxon-name></italic> (Alexander) from Aomori Prefecture, Honshu <bold>C</bold><italic><tp:taxon-name><tp:taxon-name-part taxon-name-part-type="genus" reg="Nipponomyia">N.</tp:taxon-name-part> <tp:taxon-name-part taxon-name-part-type="species" reg="kuwanai">kuwanai</tp:taxon-name-part></tp:taxon-name></italic> from Ishikari Mts, Hokkaido <bold>D</bold><italic><tp:taxon-name><tp:taxon-name-part taxon-name-part-type="genus" reg="Nipponomyia">N.</tp:taxon-name-part> <tp:taxon-name-part taxon-name-part-type="species" reg="pentacantha">pentacantha</tp:taxon-name-part></tp:taxon-name></italic> Alexander <bold>E</bold><italic><tp:taxon-name><tp:taxon-name-part taxon-name-part-type="genus" reg="Nipponomyia">N.</tp:taxon-name-part> <tp:taxon-name-part taxon-name-part-type="species" reg="okinawensis">okinawensis</tp:taxon-name-part></tp:taxon-name></italic> Kolcsár &amp; Kato, sp. nov. <bold>F</bold><italic><tp:taxon-name><tp:taxon-name-part taxon-name-part-type="genus" reg="Nipponomyia">N.</tp:taxon-name-part> <tp:taxon-name-part taxon-name-part-type="species" reg="trispinosa">trispinosa</tp:taxon-name-part></tp:taxon-name></italic> (Alexander) <bold>G</bold><italic><tp:taxon-name><tp:taxon-name-part taxon-name-part-type="genus" reg="Nipponomyia">N.</tp:taxon-name-part> <tp:taxon-name-part taxon-name-part-type="species" reg="yakushimensis">yakushimensis</tp:taxon-name-part></tp:taxon-name></italic> Kolcsár &amp; Kato, sp. nov.</p></caption><graphic xmlns:xlink="http://www.w3.org/1999/xlink" xlink:href="zookeys-1000-071-g004.jpg" position="float" orientation="portrait" xlink:type="simple" id="oo_483012.jpg"><uri content-type="original_file" xlink:type="simple">https://binary.pensoft.net/fig/483012</uri></graphic></fig></tp:treatment-sec><ref-list><ref id="B1"><mixed-citation xmlns:xlink="http://www.w3.org/1999/xlink" xlink:type="simple"><person-group><name name-style="western"><surname>Alexander</surname><given-names>CP</given-names></name></person-group> (<year>1913</year>) <article-title>Report on a collection of Japanese crane-flies (<tp:taxon-name><tp:taxon-name-part taxon-name-part-type="family">Tipulidae</tp:taxon-name-part></tp:taxon-name>), with a key to the species of <italic><tp:taxon-name><tp:taxon-name-part taxon-name-part-type="genus">Ptychoptera</tp:taxon-name-part></tp:taxon-name></italic>.</article-title><source>Canadian Entomologist</source><volume>45</volume>: <fpage>197</fpage>–<lpage>210</lpage>. [313–322.] <ext-link xlink:type="simple" ext-link-type="doi" xlink:href="10.4039/Ent45197-7">https://doi.org/10.4039/Ent45197-7</ext-link></mixed-citation></ref><ref id="B2"><mixed-citation xmlns:xlink="http://www.w3.org/1999/xlink" xlink:type="simple"><person-group><name name-style="western"><surname>Alexander</surname><given-names>CP</given-names></name></person-group> (<year>1920</year>) <article-title>New or little-known crane-flies from Japan (<tp:taxon-name><tp:taxon-name-part taxon-name-part-type="family">Tipulidae</tp:taxon-name-part></tp:taxon-name>, <tp:taxon-name><tp:taxon-name-part taxon-name-part-type="order">Diptera</tp:taxon-name-part></tp:taxon-name>).</article-title><source>Transactions of the American Entomological Society</source><volume>46</volume>: <fpage>1</fpage>–<lpage>26</lpage>.</mixed-citation></ref><ref id="B3"><mixed-citation xmlns:xlink="http://www.w3.org/1999/xlink" xlink:type="simple"><person-group><name name-style="western"><surname>Alexander</surname><given-names>CP</given-names></name></person-group> (<year>1923</year>) <article-title>Undescribed crane flies from Formosa and Luzon (<tp:taxon-name><tp:taxon-name-part taxon-name-part-type="family">Tipulidae</tp:taxon-name-part></tp:taxon-name>, <tp:taxon-name><tp:taxon-name-part taxon-name-part-type="order">Diptera</tp:taxon-name-part></tp:taxon-name>).</article-title><source>Philippine Journal of Science</source><volume>22</volume>: <fpage>467</fpage>–<lpage>481</lpage>.</mixed-citation></ref><ref id="B4"><mixed-citation xmlns:xlink="http://www.w3.org/1999/xlink" xlink:type="simple"><person-group><name name-style="western"><surname>Alexander</surname><given-names>CP</given-names></name></person-group> (<year>1924</year>) <article-title>New species of Japanese crane-flies. Part IV. (<tp:taxon-name><tp:taxon-name-part taxon-name-part-type="order">Diptera</tp:taxon-name-part></tp:taxon-name>, <tp:taxon-name><tp:taxon-name-part taxon-name-part-type="family">Tipulidae</tp:taxon-name-part></tp:taxon-name>).</article-title><source>Insecutor Inscitiae Menstruus</source><volume>12</volume>: <fpage>150</fpage>–<lpage>159</lpage>.</mixed-citation></ref><ref id="B6"><mixed-citation xmlns:xlink="http://www.w3.org/1999/xlink" xlink:type="simple"><person-group><name name-style="western"><surname>Alexander</surname><given-names>CP</given-names></name></person-group> (<year>1927b</year>) <article-title>The interpretation of the radial field of the wing in the nematocerous <tp:taxon-name><tp:taxon-name-part taxon-name-part-type="order">Diptera</tp:taxon-name-part></tp:taxon-name>, with special reference to the <tp:taxon-name><tp:taxon-name-part taxon-name-part-type="family">Tipulidae</tp:taxon-name-part></tp:taxon-name>.</article-title><source>Proceedings of the Linnaean Society of New South Wales</source><volume>52</volume>: <fpage>42</fpage>–<lpage>72</lpage>.</mixed-citation></ref><ref id="B7"><mixed-citation xmlns:xlink="http://www.w3.org/1999/xlink" xlink:type="simple"><person-group><name name-style="western"><surname>Alexander</surname><given-names>CP</given-names></name></person-group> (<year>1935</year>) <article-title>New or little-known <tp:taxon-name><tp:taxon-name-part taxon-name-part-type="family">Tipulidae</tp:taxon-name-part></tp:taxon-name> from eastern Asia (<tp:taxon-name><tp:taxon-name-part taxon-name-part-type="order">Diptera</tp:taxon-name-part></tp:taxon-name>). XXIV.</article-title><source>Philippine Journal of Science</source><volume>56</volume>: <fpage>525</fpage>–<lpage>562</lpage>.</mixed-citation></ref><ref id="B16"><mixed-citation xmlns:xlink="http://www.w3.org/1999/xlink" xlink:type="simple"><person-group><name name-style="western"><surname>Esaki</surname><given-names>T</given-names></name></person-group> (<year>1950</year>) <source><tp:taxon-name><tp:taxon-name-part taxon-name-part-type="order">Diptera</tp:taxon-name-part></tp:taxon-name>. Iconographia Insectorum Japonicorum (Ed. 2).</source><publisher-name>Hokuryukan Publishers</publisher-name>, <publisher-loc>Tokyo</publisher-loc>, <size units="page">1738 pp</size>.</mixed-citation></ref><ref id="B19"><mixed-citation xmlns:xlink="http://www.w3.org/1999/xlink" xlink:type="simple"><person-group><name name-style="western"><surname>Ishida</surname><given-names>H</given-names></name></person-group> (<year>1958</year>) <article-title>The catalogue of the Japanese <tp:taxon-name><tp:taxon-name-part taxon-name-part-type="family">Tipulidae</tp:taxon-name-part></tp:taxon-name>, with the keys to the genera and subgenera (<tp:taxon-name><tp:taxon-name-part taxon-name-part-type="order">Diptera</tp:taxon-name-part></tp:taxon-name>). IV. <tp:taxon-name><tp:taxon-name-part taxon-name-part-type="subfamily">Limoniinae</tp:taxon-name-part></tp:taxon-name>, Tribe <tp:taxon-name><tp:taxon-name-part taxon-name-part-type="tribe">Pediciini</tp:taxon-name-part></tp:taxon-name>.</article-title><source>Science Report of the Hyogo University of Agriculture, Serie Natural Sciences</source><volume>3</volume>(<issue>2</issue>): <fpage>37</fpage>–<lpage>42</lpage>.</mixed-citation></ref><ref id="B12"><mixed-citation xmlns:xlink="http://www.w3.org/1999/xlink" xlink:type="simple"><person-group><name name-style="western"><surname>Alexander</surname><given-names>CP</given-names></name></person-group> (<year>1958</year>) <article-title>Records and descriptions of Japanese <tp:taxon-name><tp:taxon-name-part taxon-name-part-type="family">Tipulidae</tp:taxon-name-part></tp:taxon-name> (<tp:taxon-name><tp:taxon-name-part taxon-name-part-type="order">Diptera</tp:taxon-name-part></tp:taxon-name>). Part VI. The crane-flies of Honshu. II.</article-title><source>Philippine Journal of Science</source><volume>86</volume>: <fpage>281</fpage>–<lpage>330</lpage>.</mixed-citation></ref><ref id="B28"><mixed-citation xmlns:xlink="http://www.w3.org/1999/xlink" xlink:type="simple"><person-group><name name-style="western"><surname>Nakamura</surname><given-names>T</given-names></name></person-group> (<year>2014</year>) <source><tp:taxon-name><tp:taxon-name-part taxon-name-part-type="family">Pediciidae</tp:taxon-name-part></tp:taxon-name>. In: The Editorial Committee of Catalogue of the Insects of Japan, The Entomological Society of Japan (Eds) Catalogue of the insects of Japan, Volume 8 <tp:taxon-name><tp:taxon-name-part taxon-name-part-type="order">Diptera</tp:taxon-name-part></tp:taxon-name> (Part 1 <tp:taxon-name><tp:taxon-name-part taxon-name-part-type="suborder">Nematocera</tp:taxon-name-part></tp:taxon-name> – <tp:taxon-name><tp:taxon-name-part taxon-name-part-type="suborder">Brachycera</tp:taxon-name-part></tp:taxon-name><tp:taxon-name><tp:taxon-name-part taxon-name-part-type="clade">Aschiza</tp:taxon-name-part></tp:taxon-name>).</source><publisher-name>Published by the Entomological Society of Japan</publisher-name>, <publisher-loc>Tokyo</publisher-loc>, <size units="page">8 pp</size>.</mixed-citation></ref><ref id="B21"><mixed-citation xmlns:xlink="http://www.w3.org/1999/xlink" xlink:type="simple"><person-group><name name-style="western"><surname>Kato</surname><given-names>D</given-names></name><name name-style="western"><surname>Suzuki</surname><given-names>Y</given-names></name></person-group> (<year>2017</year>) <article-title>A revised list of the crane flies of Kanagawa, Japan, with newly recorded species (<tp:taxon-name><tp:taxon-name-part taxon-name-part-type="order">Diptera</tp:taxon-name-part></tp:taxon-name>, <tp:taxon-name><tp:taxon-name-part taxon-name-part-type="superfamily">Tipuloidea</tp:taxon-name-part></tp:taxon-name>).</article-title><source>Makunagi/Acta Dipterologica</source><volume>28</volume>: <fpage>7</fpage>–<lpage>24</lpage>.</mixed-citation></ref><ref id="B29"><mixed-citation xmlns:xlink="http://www.w3.org/1999/xlink" xlink:type="simple"><person-group><name name-style="western"><surname>Oosterbroek</surname><given-names>P</given-names></name></person-group> (<year>2020</year>) Catalogue of the Craneflies of the World (<tp:taxon-name><tp:taxon-name-part taxon-name-part-type="order">Diptera</tp:taxon-name-part></tp:taxon-name>, <tp:taxon-name><tp:taxon-name-part taxon-name-part-type="superfamily">Tipuloidea</tp:taxon-name-part></tp:taxon-name>: <tp:taxon-name><tp:taxon-name-part taxon-name-part-type="family">Pediciidae</tp:taxon-name-part></tp:taxon-name>, <tp:taxon-name><tp:taxon-name-part taxon-name-part-type="family">Limoniidae</tp:taxon-name-part></tp:taxon-name>, <tp:taxon-name><tp:taxon-name-part taxon-name-part-type="family">Cylindrotomidae</tp:taxon-name-part></tp:taxon-name>, <tp:taxon-name><tp:taxon-name-part taxon-name-part-type="family">Tipulidae</tp:taxon-name-part></tp:taxon-name>). [Accessed 30 May 2020.] <ext-link xlink:type="simple" ext-link-type="uri" xlink:href="https://ccw.naturalis.nl/index.php">https://ccw.naturalis.nl/index.php</ext-link></mixed-citation></ref></ref-list></tp:taxon-treatment>
