# Supplementary material for: Revision of Japanese species of Nipponomyia Alexander, 1924 (Diptera, Pediciidae)
Source: Zookeys. 2020 Dec 3;1000:71–105. doi: 10.3897/zookeys.1000.55021 (PMC7728730; doi:10.3897/zookeys.1000.55021)
Supplement: XML Treatment for Nipponomyia okinawensis [file zookeys.1000.55021-treatment4.xml]

<!DOCTYPE tp:taxon-treatment
  PUBLIC "-//TaxonX//DTD Taxonomic Treatment Publishing DTD v0 20100105//EN" "tax-treatment-NSO.dtd">
<tp:taxon-treatment xmlns:tp="http://www.plazi.org/taxpub"><tp:treatment-meta><kwd-group><label>Taxon classification</label><kwd><named-content xmlns:xlink="http://www.w3.org/1999/xlink" content-type="kingdom">Animalia</named-content></kwd><kwd><named-content xmlns:xlink="http://www.w3.org/1999/xlink" content-type="order">Diptera</named-content></kwd><kwd><named-content xmlns:xlink="http://www.w3.org/1999/xlink" content-type="family">Pediciidae</named-content></kwd></kwd-group><mixed-citation publication-type="journal"><person-group><name><surname>Kolcsár</surname><given-names>Levente-Péter</given-names></name><name><surname>Kato</surname><given-names>Daichi</given-names></name><name><surname>Gamboa</surname><given-names>Maribet</given-names></name><name><surname>Watanabe</surname><given-names>Kozo</given-names></name></person-group><article-title>Revision of Japanese species of <italic><tp:taxon-name><tp:taxon-name-part taxon-name-part-type="genus" reg="Nipponomyia">Nipponomyia</tp:taxon-name-part></tp:taxon-name></italic> Alexander, 1924 (<tp:taxon-name><tp:taxon-name-part taxon-name-part-type="order">Diptera</tp:taxon-name-part></tp:taxon-name>, <tp:taxon-name><tp:taxon-name-part taxon-name-part-type="family">Pediciidae</tp:taxon-name-part></tp:taxon-name>)</article-title><source>Zookeys</source><day>03</day><month>12</month><year>2020</year><volume>1000</volume><fpage>71</fpage><lpage>105</lpage><pub-id pub-id-type="doi">10.3897/zookeys.1000.55021</pub-id></mixed-citation></tp:treatment-meta><tp:nomenclature><tp:taxon-name><object-id xmlns:xlink="http://www.w3.org/1999/xlink" content-type="arpha" xlink:type="simple">2E7C04B0-F379-57B1-9F2D-4ED19A78A5E3</object-id>
            <tp:taxon-name-part taxon-name-part-type="genus" reg="Nipponomyia">Nipponomyia</tp:taxon-name-part>
            <tp:taxon-name-part taxon-name-part-type="species" reg="okinawensis">okinawensis</tp:taxon-name-part>
            <object-id xmlns:xlink="http://www.w3.org/1999/xlink" content-type="zoobank" xlink:type="simple">http://zoobank.org/E162A4C8-BE32-4590-AC19-5D2C99DEE7B4</object-id>
          </tp:taxon-name><tp:taxon-authority>Kolcsár &amp; Kato</tp:taxon-authority><tp:taxon-status xmlns:xlink="http://www.w3.org/1999/xlink" xlink:type="simple">sp. nov.</tp:taxon-status><xref ref-type="fig" rid="F4">Figs 4E</xref><xref ref-type="fig" rid="F12">, 12C, D</xref><xref ref-type="fig" rid="F14">, 14</xref></tp:nomenclature><tp:treatment-sec sec-type="type material" id="SECID0E1ZBG"><title>Type material.</title><p><bold><italic>Holotype</italic></bold> ♀, pinned. Original label: “Japan, Okinawa Island, Okinawa, Kunigami, Mt Fuenchiji-dake, Yona; alt. 250 m; <named-content xmlns:xlink="http://www.w3.org/1999/xlink" content-type="dwc:verbatimCoordinates" xlink:type="simple"><named-content content-type="geo-json" specific-use="{&#34;type&#34;:&#34;Point&#34;,&#34;coordinates&#34;:[128.242333,26.748833]}" id="NCID0EI1BG" xlink:type="simple">26°44.93'N, 128°14.54'E</named-content></named-content>; 21 May 2016; D. Kato leg.” “<bold><italic>Holotype</italic></bold><italic><tp:taxon-name><tp:taxon-name-part taxon-name-part-type="genus" reg="Nipponomyia">Nipponomyia</tp:taxon-name-part> <tp:taxon-name-part taxon-name-part-type="species" reg="okinawensis">okinawensis</tp:taxon-name-part></tp:taxon-name></italic> Kolcsár &amp; Kato, sp. nov. [red label]” (<named-content xmlns:xlink="http://www.w3.org/1999/xlink" content-type="dwc:institutional_code" xlink:type="simple">BLKU</named-content>).</p></tp:treatment-sec><tp:treatment-sec sec-type="description" id="SECID0EA2BG"><title>Diagnostic characters.</title><p>Anterior part of thorax dark brown to black, posterior part yellowish brown (yellow in <italic><tp:taxon-name><tp:taxon-name-part taxon-name-part-type="genus" reg="Nipponomyia">N.</tp:taxon-name-part> <tp:taxon-name-part taxon-name-part-type="species" reg="pentacantha">pentacantha</tp:taxon-name-part></tp:taxon-name></italic> and <italic><tp:taxon-name><tp:taxon-name-part taxon-name-part-type="genus" reg="Nipponomyia">N.</tp:taxon-name-part> <tp:taxon-name-part taxon-name-part-type="species" reg="kuwanai">kuwanai</tp:taxon-name-part></tp:taxon-name></italic>), abdomen yellow. Thorax with 7 darker patches (11 in <italic><tp:taxon-name><tp:taxon-name-part taxon-name-part-type="genus" reg="Nipponomyia">N.</tp:taxon-name-part> <tp:taxon-name-part taxon-name-part-type="species" reg="pentacantha">pentacantha</tp:taxon-name-part></tp:taxon-name></italic> and 11–13 in <italic><tp:taxon-name><tp:taxon-name-part taxon-name-part-type="genus" reg="Nipponomyia">N.</tp:taxon-name-part> <tp:taxon-name-part taxon-name-part-type="species" reg="kuwanai">kuwanai</tp:taxon-name-part></tp:taxon-name></italic>), 2 in presutural area of scutum. Wing with transverse dark lines in costal cell. Brown marking extending from R<sub>2+3</sub> to base of M<sub>1</sub> (brown marking usually not extending to base of M<sub>1</sub> in <italic><tp:taxon-name><tp:taxon-name-part taxon-name-part-type="genus" reg="Nipponomyia">N.</tp:taxon-name-part> <tp:taxon-name-part taxon-name-part-type="species" reg="kuwanai">kuwanai</tp:taxon-name-part></tp:taxon-name></italic> and extending to crossvein m-m in <italic><tp:taxon-name><tp:taxon-name-part taxon-name-part-type="genus" reg="Nipponomyia">N.</tp:taxon-name-part> <tp:taxon-name-part taxon-name-part-type="species" reg="pentacantha">pentacantha</tp:taxon-name-part></tp:taxon-name></italic>). Second sternite without dark line (with black marking at corner of membranous area in <italic><tp:taxon-name><tp:taxon-name-part taxon-name-part-type="genus" reg="Nipponomyia">N.</tp:taxon-name-part> <tp:taxon-name-part taxon-name-part-type="species" reg="kuwanai">kuwanai</tp:taxon-name-part></tp:taxon-name></italic> and with a diffuse line positioned same level as line on sternite 3 in <italic><tp:taxon-name><tp:taxon-name-part taxon-name-part-type="genus" reg="Nipponomyia">N.</tp:taxon-name-part> <tp:taxon-name-part taxon-name-part-type="species" reg="pentacantha">pentacantha</tp:taxon-name-part></tp:taxon-name></italic>). Cercus straight (curved upward in <italic><tp:taxon-name><tp:taxon-name-part taxon-name-part-type="genus" reg="Nipponomyia">N.</tp:taxon-name-part> <tp:taxon-name-part taxon-name-part-type="species" reg="kuwanai">kuwanai</tp:taxon-name-part></tp:taxon-name></italic> and <italic><tp:taxon-name><tp:taxon-name-part taxon-name-part-type="genus" reg="Nipponomyia">N.</tp:taxon-name-part> <tp:taxon-name-part taxon-name-part-type="species" reg="pentacantha">pentacantha</tp:taxon-name-part></tp:taxon-name></italic>). Genital opening T-shaped (Y-shaped in <italic><tp:taxon-name><tp:taxon-name-part taxon-name-part-type="genus" reg="Nipponomyia">N.</tp:taxon-name-part> <tp:taxon-name-part taxon-name-part-type="species" reg="kuwanai">kuwanai</tp:taxon-name-part></tp:taxon-name></italic> and <italic><tp:taxon-name><tp:taxon-name-part taxon-name-part-type="genus" reg="Nipponomyia">N.</tp:taxon-name-part> <tp:taxon-name-part taxon-name-part-type="species" reg="pentacantha">pentacantha</tp:taxon-name-part></tp:taxon-name></italic>), lateral sclerite very small, less than 1/6–1/7 of length of genital fork (1/3 of length of genital fork in <italic><tp:taxon-name><tp:taxon-name-part taxon-name-part-type="genus" reg="Nipponomyia">N.</tp:taxon-name-part> <tp:taxon-name-part taxon-name-part-type="species" reg="pentacantha">pentacantha</tp:taxon-name-part></tp:taxon-name></italic> and less than 1/5 of length of genital fork in <italic><tp:taxon-name><tp:taxon-name-part taxon-name-part-type="genus" reg="Nipponomyia">N.</tp:taxon-name-part> <tp:taxon-name-part taxon-name-part-type="species" reg="kuwanai">kuwanai</tp:taxon-name-part></tp:taxon-name></italic>). Genital fork cross-shaped, lateral branch curved caudally (spoon-shaped in <italic><tp:taxon-name><tp:taxon-name-part taxon-name-part-type="genus" reg="Nipponomyia">N.</tp:taxon-name-part> <tp:taxon-name-part taxon-name-part-type="species" reg="kuwanai">kuwanai</tp:taxon-name-part></tp:taxon-name></italic> and cross-shaped in <italic><tp:taxon-name><tp:taxon-name-part taxon-name-part-type="genus" reg="Nipponomyia">N.</tp:taxon-name-part> <tp:taxon-name-part taxon-name-part-type="species" reg="pentacantha">pentacantha</tp:taxon-name-part></tp:taxon-name></italic> but lateral branch almost straight).</p></tp:treatment-sec><tp:treatment-sec sec-type="description" id="SECID0E4AAI"><title>Description.</title><p><bold><italic>Body length</italic>:</bold> female: 12 mm.</p><p><bold><italic>Wing length</italic>:</bold> female 10 mm.</p><p><bold><italic>Head</italic>:</bold> General coloration brown (Fig. <xref ref-type="fig" rid="F14">14B, C</xref>). Palpus dark brown, 5-segmented, segments 2–4 almost same in length, last segment 1.5–1.6 × longer than segment 4. Tip of last flagellomere darker than other part of palpus. Antenna 1.5 × longer than head. Flagellum 13-segmented, scape and pedicel brown, flagellum gradually lightening from base to tip.</p><fig id="F14" position="float" orientation="portrait"><object-id xmlns:xlink="http://www.w3.org/1999/xlink" content-type="doi" xlink:type="simple">10.3897/zookeys.1000.55021.figure14</object-id><object-id xmlns:xlink="http://www.w3.org/1999/xlink" content-type="arpha" xlink:type="simple">F601E68E-34C1-5A3E-9211-822B3CA7B940</object-id><label>Figure 14.</label><caption><p><italic><tp:taxon-name><tp:taxon-name-part taxon-name-part-type="genus" reg="Nipponomyia">Nipponomyia</tp:taxon-name-part> <tp:taxon-name-part taxon-name-part-type="species" reg="okinawensis">okinawensis</tp:taxon-name-part></tp:taxon-name></italic> Kolcsár &amp; Kato, sp. nov. <bold>A</bold> habitus, lateral view <bold>B</bold> anterior body parts, lateral view <bold>C</bold> thorax, dorsal view. Arrows show lateral mark on presutural area of scutum.</p></caption><graphic xmlns:xlink="http://www.w3.org/1999/xlink" xlink:href="zookeys-1000-071-g014.jpg" position="float" orientation="portrait" xlink:type="simple" id="oo_483022.jpg"><uri content-type="original_file" xlink:type="simple">https://binary.pensoft.net/fig/483022</uri></graphic></fig><p><bold><italic>Thorax</italic>:</bold> Apical half of thorax dark brown, almost black, partly due to decay inside, posterior part yellowish brown (Fig. <xref ref-type="fig" rid="F14">14</xref>). Pattern of thorax hardly recognizable, only 2 lateral large spots on presutural area of scutum distinct. Postsutural area of scutum with 5 spots, 1 triangular black spot at middle of suture, other 2 spots at anterior corners of transverse suture, and 2 small spots at posterior corners of scutum (parascutum) (Fig. <xref ref-type="fig" rid="F14">14B, C</xref>).</p><p><bold><italic>Legs</italic>:</bold> General coloration yellow, covered with yellowish setae. Femora without apical dark area, tip of tibiae with a narrow darker ring. Apical ends of tarsomeres 1 to 4 each with narrow dark yellow to light brown ring. Tarsomeres 4 and 5 yellowish (Fig. <xref ref-type="fig" rid="F14">14A</xref>). Tarsomeres each with 2 spurs, black, easily discernible.</p><p><bold><italic>Wings</italic>:</bold> As in Fig. <xref ref-type="fig" rid="F4">4E</xref>. Wing with transverse dark lines in costal cell. Crossvein m-m present. Narrow band on R<sub>2+3</sub> not extending to crossvein m-m. Small yellowish brown area around connection of m-cu to Cu.</p><p><bold><italic>Abdomen</italic>:</bold> Yellow to light brown, relatively short setae dark on tergites and pale on sternites. Tergites 2–6, each with longitudinal narrow black line on lateral side, 1/4–1/3 length of tergite length, less prominent compared to other species. Sternite 2 without dark mark. Sternites 3–5 each with narrow brown line, not continuous in sternite 3 (Fig. <xref ref-type="fig" rid="F14">14A, B</xref>). The abdomen removed in specimen for DNA extraction.</p><p><bold><italic>Female terminalia, ovipositor</italic>:</bold> General coloration dark yellow (Fig. <xref ref-type="fig" rid="F14">14A</xref>). Cercus almost straight (Fig. <xref ref-type="fig" rid="F12">12C</xref>). Genital fork cross-shaped, widening at posterior 1/3, lateral branches directed caudally. Lateral sclerite of genital plate very small, indistinct, less than 1/6–1/7 of length of genital fork. Genital opening T-shaped, two darker areas between genital fork and genital opening diffuse, twice longer than lateral sclerite (Fig. <xref ref-type="fig" rid="F12">12D</xref>).</p><p><bold>Male:</bold> Unknown.</p><p><bold>Larva:</bold> Unknown.</p><p><bold>Pupa:</bold> Unknown.</p></tp:treatment-sec><tp:treatment-sec sec-type="distribution" id="SECID0EJFAI"><title>Distribution.</title><p>Japan: Ryukyu Islands: Okinawa Island (Fig. <xref ref-type="fig" rid="F9">9</xref>). Oriental region.</p></tp:treatment-sec><tp:treatment-sec sec-type="Flying period" id="SECID0ETFAI"><title>Flying period.</title><p>Type specimen collected at the end of May.</p></tp:treatment-sec><tp:treatment-sec sec-type="Biogeographic notes" id="SECID0EYFAI"><title>Biogeographic notes.</title><p>Okinawa Island is the largest island of the Ryukyu Archipelago, located roughly midway between Kyushu and Taiwan. The island was formed by complex process of Paleogene volcanic activities and Neogene-Quaternary sedimentations and reef deposits (<xref ref-type="bibr" rid="B30">Osozawa et al. 2012</xref>; <xref ref-type="bibr" rid="B18">Fujita et al. 2018</xref>). Okinawa is a continental island, separated and reconnected to the Eurasian mainland by land bridges few times during Neogene-Quaternary sea level fluctuations (<xref ref-type="bibr" rid="B31">Ota 1998</xref>). The last separation of Okinawa from mainland occurred 1.552 ± 0.154 million years ago (<xref ref-type="bibr" rid="B30">Osozawa et al. 2012</xref>). The island is situated in the Oriental faunal realm. The northern part of the island, the so called Yambaru Forest consists of unique, relatively well-preserved subtropical rainforest, which is home to numerous endemic plant and animal species (<xref ref-type="bibr" rid="B20">Ito et al. 2000</xref>). The crane fly fauna of the island very poorly known, with six species known as endemic to the island so far. The new species, <italic><tp:taxon-name><tp:taxon-name-part taxon-name-part-type="genus" reg="Nipponomyia">Nipponomyia</tp:taxon-name-part> <tp:taxon-name-part taxon-name-part-type="species" reg="okinawensis">okinawensis</tp:taxon-name-part></tp:taxon-name></italic> Kolcsár &amp; Kato, sp. nov., is most probably more closely related to the Taiwanese <italic><tp:taxon-name><tp:taxon-name-part taxon-name-part-type="genus" reg="Nipponomyia">N.</tp:taxon-name-part> <tp:taxon-name-part taxon-name-part-type="species" reg="symphyletes">symphyletes</tp:taxon-name-part></tp:taxon-name></italic> than to other Japanese species; however, to support this hypothesis additional specimens must be collected from both species and both sexes.</p><sec sec-type="Japanese species of trispinosa species group" id="SECID0EIHAI"><title>Japanese species of <italic>trispinosa</italic> species group</title></sec></tp:treatment-sec><tp:treatment-sec><!--Section generated to contain objects referenced in tp:taxon-treatment.--><fig id="F4" position="float" orientation="portrait"><object-id xmlns:xlink="http://www.w3.org/1999/xlink" content-type="doi" xlink:type="simple">10.3897/zookeys.1000.55021.figure4</object-id><object-id xmlns:xlink="http://www.w3.org/1999/xlink" content-type="arpha" xlink:type="simple">DD0F93CB-1738-5FCE-8B91-E6B9DF289F82</object-id><label>Figure 4.</label><caption><p><italic><tp:taxon-name><tp:taxon-name-part taxon-name-part-type="genus" reg="Nipponomyia">Nipponomyia</tp:taxon-name-part></tp:taxon-name></italic> wings <bold>A</bold> wing venation of <italic><tp:taxon-name><tp:taxon-name-part taxon-name-part-type="genus" reg="Nipponomyia">N.</tp:taxon-name-part> <tp:taxon-name-part taxon-name-part-type="species" reg="trispinosa">trispinosa</tp:taxon-name-part></tp:taxon-name></italic> (Alexander) <bold>B</bold><italic><tp:taxon-name><tp:taxon-name-part taxon-name-part-type="genus" reg="Nipponomyia">N.</tp:taxon-name-part> <tp:taxon-name-part taxon-name-part-type="species" reg="kuwanai">kuwanai</tp:taxon-name-part></tp:taxon-name></italic> (Alexander) from Aomori Prefecture, Honshu <bold>C</bold><italic><tp:taxon-name><tp:taxon-name-part taxon-name-part-type="genus" reg="Nipponomyia">N.</tp:taxon-name-part> <tp:taxon-name-part taxon-name-part-type="species" reg="kuwanai">kuwanai</tp:taxon-name-part></tp:taxon-name></italic> from Ishikari Mts, Hokkaido <bold>D</bold><italic><tp:taxon-name><tp:taxon-name-part taxon-name-part-type="genus" reg="Nipponomyia">N.</tp:taxon-name-part> <tp:taxon-name-part taxon-name-part-type="species" reg="pentacantha">pentacantha</tp:taxon-name-part></tp:taxon-name></italic> Alexander <bold>E</bold><italic><tp:taxon-name><tp:taxon-name-part taxon-name-part-type="genus" reg="Nipponomyia">N.</tp:taxon-name-part> <tp:taxon-name-part taxon-name-part-type="species" reg="okinawensis">okinawensis</tp:taxon-name-part></tp:taxon-name></italic> Kolcsár &amp; Kato, sp. nov. <bold>F</bold><italic><tp:taxon-name><tp:taxon-name-part taxon-name-part-type="genus" reg="Nipponomyia">N.</tp:taxon-name-part> <tp:taxon-name-part taxon-name-part-type="species" reg="trispinosa">trispinosa</tp:taxon-name-part></tp:taxon-name></italic> (Alexander) <bold>G</bold><italic><tp:taxon-name><tp:taxon-name-part taxon-name-part-type="genus" reg="Nipponomyia">N.</tp:taxon-name-part> <tp:taxon-name-part taxon-name-part-type="species" reg="yakushimensis">yakushimensis</tp:taxon-name-part></tp:taxon-name></italic> Kolcsár &amp; Kato, sp. nov.</p></caption><graphic xmlns:xlink="http://www.w3.org/1999/xlink" xlink:href="zookeys-1000-071-g004.jpg" position="float" orientation="portrait" xlink:type="simple" id="oo_483012.jpg"><uri content-type="original_file" xlink:type="simple">https://binary.pensoft.net/fig/483012</uri></graphic></fig><fig id="F12" position="float" orientation="portrait"><object-id xmlns:xlink="http://www.w3.org/1999/xlink" content-type="doi" xlink:type="simple">10.3897/zookeys.1000.55021.figure12</object-id><object-id xmlns:xlink="http://www.w3.org/1999/xlink" content-type="arpha" xlink:type="simple">31216ED7-482A-5E84-B783-3DC119F28C9A</object-id><label>Figure 12.</label><caption><p>Female terminalia of <italic><tp:taxon-name><tp:taxon-name-part taxon-name-part-type="genus" reg="Nipponomyia">Nipponomyia</tp:taxon-name-part></tp:taxon-name></italic> species <bold>A, B</bold><italic><tp:taxon-name><tp:taxon-name-part taxon-name-part-type="genus" reg="Nipponomyia">N.</tp:taxon-name-part> <tp:taxon-name-part taxon-name-part-type="species" reg="kuwanai">kuwanai</tp:taxon-name-part></tp:taxon-name></italic> (Alexander) <bold>C, D</bold><italic><tp:taxon-name><tp:taxon-name-part taxon-name-part-type="genus" reg="Nipponomyia">N.</tp:taxon-name-part> <tp:taxon-name-part taxon-name-part-type="species" reg="okinawensis">okinawensis</tp:taxon-name-part></tp:taxon-name></italic> Kolcsár &amp; Kato, sp. nov. <bold>E, F</bold><italic><tp:taxon-name><tp:taxon-name-part taxon-name-part-type="genus" reg="Nipponomyia">N.</tp:taxon-name-part> <tp:taxon-name-part taxon-name-part-type="species" reg="trispinosa">trispinosa</tp:taxon-name-part></tp:taxon-name></italic> (Alexander) <bold>A, C, E</bold> lateral view <bold>B, D, F</bold> ventral view of genital plate, sternite 10, and cerci.</p></caption><graphic xmlns:xlink="http://www.w3.org/1999/xlink" xlink:href="zookeys-1000-071-g012.jpg" position="float" orientation="portrait" xlink:type="simple" id="oo_483020.jpg"><uri content-type="original_file" xlink:type="simple">https://binary.pensoft.net/fig/483020</uri></graphic></fig><fig id="F9" position="float" orientation="portrait"><object-id xmlns:xlink="http://www.w3.org/1999/xlink" content-type="doi" xlink:type="simple">10.3897/zookeys.1000.55021.figure9</object-id><object-id xmlns:xlink="http://www.w3.org/1999/xlink" content-type="arpha" xlink:type="simple">818325A2-3C71-54CD-9DCE-3E77F43B1488</object-id><label>Figure 9.</label><caption><p>Distributions data of <italic><tp:taxon-name><tp:taxon-name-part taxon-name-part-type="genus" reg="Nipponomyia">Nipponomyia</tp:taxon-name-part></tp:taxon-name></italic> species: for <italic><tp:taxon-name><tp:taxon-name-part taxon-name-part-type="genus" reg="Nipponomyia">N.</tp:taxon-name-part> <tp:taxon-name-part taxon-name-part-type="species" reg="pentacantha">pentacantha</tp:taxon-name-part></tp:taxon-name></italic> Alexander white circles designate literature data while red circles are new data obtained in this study; <italic><tp:taxon-name><tp:taxon-name-part taxon-name-part-type="genus" reg="Nipponomyia">N.</tp:taxon-name-part> <tp:taxon-name-part taxon-name-part-type="species" reg="gracilis">gracilis</tp:taxon-name-part></tp:taxon-name></italic> Savchenko (yellow pentagon); <italic><tp:taxon-name><tp:taxon-name-part taxon-name-part-type="genus" reg="Nipponomyia">N.</tp:taxon-name-part> <tp:taxon-name-part taxon-name-part-type="species" reg="yakushimensis">yakushimensis</tp:taxon-name-part></tp:taxon-name></italic> Kolcsár &amp; Kato, sp. nov. green triangle; <italic><tp:taxon-name><tp:taxon-name-part taxon-name-part-type="genus" reg="Nipponomyia">N.</tp:taxon-name-part> <tp:taxon-name-part taxon-name-part-type="species" reg="okinawensis">okinawensis</tp:taxon-name-part></tp:taxon-name></italic> Kolcsár &amp; Kato, sp. nov. blue square.</p></caption><graphic xmlns:xlink="http://www.w3.org/1999/xlink" xlink:href="zookeys-1000-071-g009.jpg" position="float" orientation="portrait" xlink:type="simple" id="oo_483017.jpg"><uri content-type="original_file" xlink:type="simple">https://binary.pensoft.net/fig/483017</uri></graphic></fig></tp:treatment-sec><ref-list><ref id="B30"><mixed-citation xmlns:xlink="http://www.w3.org/1999/xlink" xlink:type="simple"><person-group><name name-style="western"><surname>Osozawa</surname><given-names>S</given-names></name><name name-style="western"><surname>Shinjo</surname><given-names>R</given-names></name><name name-style="western"><surname>Armid</surname><given-names>A</given-names></name><name name-style="western"><surname>Watanabe</surname><given-names>Y</given-names></name><name name-style="western"><surname>Horiguchi</surname><given-names>T</given-names></name><name name-style="western"><surname>Wakabayashi</surname><given-names>J</given-names></name></person-group> (<year>2012</year>) <article-title>Palaeogeographic reconstruction of the 1.55 Ma synchronous isolation of the Ryukyu Islands, Japan, and Taiwan and inflow of the Kuroshio warm current.</article-title><source>International Geology Review</source><volume>54</volume>(<issue>12</issue>): <fpage>1369</fpage>–<lpage>1388</lpage>. <ext-link xlink:type="simple" ext-link-type="doi" xlink:href="10.1080/00206814.2011.639954">https://doi.org/10.1080/00206814.2011.639954</ext-link></mixed-citation></ref><ref id="B18"><mixed-citation xmlns:xlink="http://www.w3.org/1999/xlink" xlink:type="simple"><person-group><name name-style="western"><surname>Fujita</surname><given-names>K</given-names></name><name name-style="western"><surname>Aruga</surname><given-names>K</given-names></name><name name-style="western"><surname>Humblet</surname><given-names>M</given-names></name><name name-style="western"><surname>Nagai</surname><given-names>K</given-names></name></person-group> (<year>2018</year>) Depositional environments of well‐sorted detrital limestone from the Minatogawa Formation in the southern part of Okinawa Island, the Ryukyu Archipelago, Japan. Island Arc 27(3): e12247.</mixed-citation></ref><ref id="B31"><mixed-citation xmlns:xlink="http://www.w3.org/1999/xlink" xlink:type="simple"><person-group><name name-style="western"><surname>Ota</surname><given-names>H</given-names></name></person-group> (<year>1998</year>) <article-title>Geographic patterns of endemism and speciation in amphibians and reptiles of the Ryukyu Archipelago, Japan, with special reference to their paleogeographical implications.</article-title><source>Researches on Population Ecology</source><volume>40</volume>: <fpage>189</fpage>–<lpage>204</lpage>. <ext-link xlink:type="simple" ext-link-type="doi" xlink:href="10.1007/BF02763404">https://doi.org/10.1007/BF02763404</ext-link></mixed-citation></ref><ref id="B20"><mixed-citation xmlns:xlink="http://www.w3.org/1999/xlink" xlink:type="simple"><person-group><name name-style="western"><surname>Ito</surname><given-names>Y</given-names></name><name name-style="western"><surname>Miyagi</surname><given-names>K</given-names></name><name name-style="western"><surname>Ota</surname><given-names>H</given-names></name></person-group> (<year>2000</year>) <article-title>Imminent extinction crisis among the endemic species of the forests of Yanbaru, Okinawa, Japan.</article-title><source>Oryx</source><volume>34</volume>(<issue>4</issue>): <fpage>305</fpage>–<lpage>316</lpage>. <ext-link xlink:type="simple" ext-link-type="doi" xlink:href="10.1046/j.1365-3008.2000.00136.x">https://doi.org/10.1046/j.1365-3008.2000.00136.x</ext-link></mixed-citation></ref></ref-list></tp:taxon-treatment>
