# Supplementary material for: Revision of Japanese species of Nipponomyia Alexander, 1924 (Diptera, Pediciidae)
Source: Zookeys. 2020 Dec 3;1000:71–105. doi: 10.3897/zookeys.1000.55021 (PMC7728730; doi:10.3897/zookeys.1000.55021)
Supplement: XML Treatment for Nipponomyia trispinosa [file zookeys.1000.55021-treatment5.xml]

<!DOCTYPE tp:taxon-treatment
  PUBLIC "-//TaxonX//DTD Taxonomic Treatment Publishing DTD v0 20100105//EN" "tax-treatment-NSO.dtd">
<tp:taxon-treatment xmlns:tp="http://www.plazi.org/taxpub"><tp:treatment-meta><kwd-group><label>Taxon classification</label><kwd><named-content xmlns:xlink="http://www.w3.org/1999/xlink" content-type="kingdom">Animalia</named-content></kwd><kwd><named-content xmlns:xlink="http://www.w3.org/1999/xlink" content-type="order">Diptera</named-content></kwd><kwd><named-content xmlns:xlink="http://www.w3.org/1999/xlink" content-type="family">Pediciidae</named-content></kwd></kwd-group><mixed-citation publication-type="journal"><person-group><name><surname>Kolcsár</surname><given-names>Levente-Péter</given-names></name><name><surname>Kato</surname><given-names>Daichi</given-names></name><name><surname>Gamboa</surname><given-names>Maribet</given-names></name><name><surname>Watanabe</surname><given-names>Kozo</given-names></name></person-group><article-title>Revision of Japanese species of <italic><tp:taxon-name><tp:taxon-name-part taxon-name-part-type="genus" reg="Nipponomyia">Nipponomyia</tp:taxon-name-part></tp:taxon-name></italic> Alexander, 1924 (<tp:taxon-name><tp:taxon-name-part taxon-name-part-type="order">Diptera</tp:taxon-name-part></tp:taxon-name>, <tp:taxon-name><tp:taxon-name-part taxon-name-part-type="family">Pediciidae</tp:taxon-name-part></tp:taxon-name>)</article-title><source>Zookeys</source><day>03</day><month>12</month><year>2020</year><volume>1000</volume><fpage>71</fpage><lpage>105</lpage><pub-id pub-id-type="doi">10.3897/zookeys.1000.55021</pub-id></mixed-citation></tp:treatment-meta><tp:nomenclature><tp:taxon-name><object-id xmlns:xlink="http://www.w3.org/1999/xlink" content-type="arpha" xlink:type="simple">5CCE30F0-2A67-56B8-8CFC-0795527F093B</object-id>
            <tp:taxon-name-part taxon-name-part-type="genus" reg="Nipponomyia">Nipponomyia</tp:taxon-name-part>
            <tp:taxon-name-part taxon-name-part-type="species" reg="trispinosa">trispinosa</tp:taxon-name-part>
          </tp:taxon-name><tp:taxon-authority>(Alexander, 1920)</tp:taxon-authority><xref ref-type="fig" rid="F2">Figs 2</xref><xref ref-type="fig" rid="F3">, 3</xref><xref ref-type="fig" rid="F4">, 4A, F</xref><xref ref-type="fig" rid="F12">, 12E, F</xref><xref ref-type="fig" rid="F15">, 15</xref><xref ref-type="fig" rid="F16">, 16</xref><xref ref-type="fig" rid="F17">, 17</xref><tp:nomenclature-citation-list><tp:nomenclature-citation><tp:taxon-name>
                <tp:taxon-name-part taxon-name-part-type="genus" reg="Tricyphona">Tricyphona</tp:taxon-name-part> <tp:taxon-name-part taxon-name-part-type="species" reg="trispinosa">trispinosa</tp:taxon-name-part></tp:taxon-name><comment>: <xref ref-type="bibr" rid="B2">Alexander 1920</xref>: 15 – original description; <xref ref-type="bibr" rid="B3">Alexander (1923)</xref>: 479 – comparison; <xref ref-type="bibr" rid="B4">Alexander 1924</xref>: 158–159 – new combination to the genus.</comment></tp:nomenclature-citation><tp:nomenclature-citation><tp:taxon-name>
                <tp:taxon-name-part taxon-name-part-type="genus" reg="Nipponomyia">Nipponomyia</tp:taxon-name-part> <tp:taxon-name-part taxon-name-part-type="species" reg="trispinosa">trispinosa</tp:taxon-name-part></tp:taxon-name><comment>: <xref ref-type="bibr" rid="B5">Alexander 1927a</xref>: 202 – faunistic record, swarming; <xref ref-type="bibr" rid="B6">Alexander 1927b</xref>: 49, figs 14, 15 – wing, variation, comparison; <xref ref-type="bibr" rid="B7">Alexander 1935</xref>: 551–552 – identification key; <xref ref-type="bibr" rid="B8">Alexander 1936</xref>: 190 – comparison; <xref ref-type="bibr" rid="B16">Esaki 1950</xref>: 1521, fig. 4362; <xref ref-type="bibr" rid="B12">Alexander 1958</xref>: 292–295 – identification key to Japanese species, comparison, faunistic records, Plate 3, fig. 18 – male terminalia; <xref ref-type="bibr" rid="B19">Ishida 1958</xref>: 39 – distribution; <xref ref-type="bibr" rid="B33">Savchenko and Krivolutskaya 1976</xref>: 25 – faunistic record; <xref ref-type="bibr" rid="B34">Savchenko 1983</xref>: 34 – comparison; <xref ref-type="bibr" rid="B35">Savchenko 1989</xref> – distribution, illustration; <xref ref-type="bibr" rid="B28">Nakamura 2014</xref>: 4 – distribution, Japanese name.</comment></tp:nomenclature-citation></tp:nomenclature-citation-list></tp:nomenclature><tp:treatment-sec sec-type="type material" id="SECID0EUMAI"><title>Type material.</title><p><bold><italic>Holotype</italic> male:</bold> Japan, Honshu, leg. Akio Nohiro. – without further data, probably Kyoto (see <xref ref-type="bibr" rid="B2">Alexander 1920</xref>, <xref ref-type="bibr" rid="B12">1958</xref>). Type specimen deposited in National Museum of Natural History, Smithsonian Institution, Washington, D.C., USA; not examined.</p></tp:treatment-sec><tp:treatment-sec sec-type="material" id="SECID0EHNAI"><title>Material examined.</title><p><bold>Non-types:</bold> Japan: [Hokkaido] • 2♂, (GenBank # <ext-link xmlns:xlink="http://www.w3.org/1999/xlink" ext-link-type="gen" xlink:href="MT874512" xlink:type="simple">MT874512</ext-link>); Hokkaido, Sobetsu, River Benkei; alt. 238 m; <named-content xmlns:xlink="http://www.w3.org/1999/xlink" content-type="dwc:verbatimCoordinates" xlink:type="simple"><named-content content-type="geo-json" specific-use="{&#34;type&#34;:&#34;Point&#34;,&#34;coordinates&#34;:[140.988167,42.558667]}" id="NCID0EXNAI" xlink:type="simple">42°33.52'N, 140°59.29'E</named-content></named-content>; 29 Jul. 2019; L.-P. Kolcsár leg. (pinned or in ethanol, <abbrev xmlns:xlink="http://www.w3.org/1999/xlink" content-type="institution" xlink:title="Private Collection of L.-P. Kolcsár" id="ABBRID0E3NAI" xlink:type="simple">CKLP</abbrev>). [Honshu] • 3♂, 1♀; Aomori, Hirosaki, Ichinowatari-washinosu; alt. 205 m; <named-content xmlns:xlink="http://www.w3.org/1999/xlink" content-type="dwc:verbatimCoordinates" xlink:type="simple"><named-content content-type="geo-json" specific-use="{&#34;type&#34;:&#34;Point&#34;,&#34;coordinates&#34;:[140.438833,40.519167]}" id="NCID0EEOAI" xlink:type="simple">40°31.15'N, 140°26.33'E</named-content></named-content>; 5 Sep. 2013; D. Kato leg. (pinned, <named-content xmlns:xlink="http://www.w3.org/1999/xlink" content-type="dwc:institutional_code" xlink:type="simple">BLKU</named-content>) • 1♂; Aomori, Hirosaki, Inekari River, Koguriyama; alt. 170 m; <named-content xmlns:xlink="http://www.w3.org/1999/xlink" content-type="dwc:verbatimCoordinates" xlink:type="simple"><named-content content-type="geo-json" specific-use="{&#34;type&#34;:&#34;Point&#34;,&#34;coordinates&#34;:[140.487000,40.536500]}" id="NCID0EROAI" xlink:type="simple">40°32.19'N, 140°29.22'E</named-content></named-content>; 10 Sep. 2013; D. Kato leg. (pinned, <named-content xmlns:xlink="http://www.w3.org/1999/xlink" content-type="dwc:institutional_code" xlink:type="simple">BLKU</named-content>) • 3♂; Aomori, Towada, Tsutanuma Path, Okuse; alt. 468 m; <named-content xmlns:xlink="http://www.w3.org/1999/xlink" content-type="dwc:verbatimCoordinates" xlink:type="simple"><named-content content-type="geo-json" specific-use="{&#34;type&#34;:&#34;Point&#34;,&#34;coordinates&#34;:[140.957000,40.590833]}" id="NCID0E5OAI" xlink:type="simple">40°35.45'N, 140°57.42'E</named-content></named-content>; 30 Aug. 2014; D. Kato leg. (pinned, <named-content xmlns:xlink="http://www.w3.org/1999/xlink" content-type="dwc:institutional_code" xlink:type="simple">BLKU</named-content>) • 2♂; Aomori, Towada, Sakura Spa, Okuse; alt. 854 m; <named-content xmlns:xlink="http://www.w3.org/1999/xlink" content-type="dwc:verbatimCoordinates" xlink:type="simple"><named-content content-type="geo-json" specific-use="{&#34;type&#34;:&#34;Point&#34;,&#34;coordinates&#34;:[140.909833,40.627333]}" id="NCID0ELPAI" xlink:type="simple">40°37.64'N, 140°54.59'E</named-content></named-content>; 3 Aug. 2015; D. Kato leg. (pinned, <named-content xmlns:xlink="http://www.w3.org/1999/xlink" content-type="dwc:institutional_code" xlink:type="simple">BLKU</named-content>) • 1♂; Gifu, Nakatsugawa, Nishimata-dani Valley, Kashimo; alt. 800 m; <named-content xmlns:xlink="http://www.w3.org/1999/xlink" content-type="dwc:verbatimCoordinates" xlink:type="simple"><named-content content-type="geo-json" specific-use="{&#34;type&#34;:&#34;Point&#34;,&#34;coordinates&#34;:[137.426167,35.741833]}" id="NCID0EYPAI" xlink:type="simple">35°44.51'N, 137°25.57'E</named-content></named-content>; 7 Aug. 2015; D. Kato leg. (pinned, <named-content xmlns:xlink="http://www.w3.org/1999/xlink" content-type="dwc:institutional_code" xlink:type="simple">BLKU</named-content>) • 1♂, 1♀; Hiroshima, Hatsukaichi, Nakatsudani-gawa River, Yoshiwa; alt. 900 m; <named-content xmlns:xlink="http://www.w3.org/1999/xlink" content-type="dwc:verbatimCoordinates" xlink:type="simple"><named-content content-type="geo-json" specific-use="{&#34;type&#34;:&#34;Point&#34;,&#34;coordinates&#34;:[141.333500,43.013833]}" id="NCID0EFQAI" xlink:type="simple">43°0.83'N, 141°20.01'E</named-content></named-content>; 2 Sep. 2015; D. Kato leg. (pinned, <named-content xmlns:xlink="http://www.w3.org/1999/xlink" content-type="dwc:institutional_code" xlink:type="simple">BLKU</named-content>) • 2♂; Hiroshima, Hatsukaichi, Mt Misaka-yama, Yoshiwa; alt. 1070 m; <named-content xmlns:xlink="http://www.w3.org/1999/xlink" content-type="dwc:verbatimCoordinates" xlink:type="simple"><named-content content-type="geo-json" specific-use="{&#34;type&#34;:&#34;Point&#34;,&#34;coordinates&#34;:[132.046833,34.511333]}" id="NCID0ESQAI" xlink:type="simple">34°30.68'N, 132°2.81'E</named-content></named-content>; 2 Sep. 2015; D. Kato leg. (pinned, <named-content xmlns:xlink="http://www.w3.org/1999/xlink" content-type="dwc:institutional_code" xlink:type="simple">BLKU</named-content>) • 2♂; Nagano, Ueda, Daimyozin stream, Sugadaira MRC; alt. 1315 m; <named-content xmlns:xlink="http://www.w3.org/1999/xlink" content-type="dwc:verbatimCoordinates" xlink:type="simple"><named-content content-type="geo-json" specific-use="{&#34;type&#34;:&#34;Point&#34;,&#34;coordinates&#34;:[138.354000,36.520000]}" id="NCID0E6QAI" xlink:type="simple">36°31.2'N, 138°21.24'E</named-content></named-content>; 20 Aug. 2013; D. Kato leg. (pinned, <named-content xmlns:xlink="http://www.w3.org/1999/xlink" content-type="dwc:institutional_code" xlink:type="simple">BLKU</named-content>) • 1♂; Tochigi, Nikko; alt. 675 m; <named-content xmlns:xlink="http://www.w3.org/1999/xlink" content-type="dwc:verbatimCoordinates" xlink:type="simple"><named-content content-type="geo-json" specific-use="{&#34;type&#34;:&#34;Point&#34;,&#34;coordinates&#34;:[139.618333,36.740667]}" id="NCID0EMRAI" xlink:type="simple">36°44.44'N, 139°37.1'E</named-content></named-content>; 8 Sep. 2011; D. Kato leg. (pinned, <named-content xmlns:xlink="http://www.w3.org/1999/xlink" content-type="dwc:institutional_code" xlink:type="simple">BLKU</named-content>) • 2♂; Tottori, Yazu, Mt Ogino-sen; alt. 905 m; <named-content xmlns:xlink="http://www.w3.org/1999/xlink" content-type="dwc:verbatimCoordinates" xlink:type="simple"><named-content content-type="geo-json" specific-use="{&#34;type&#34;:&#34;Point&#34;,&#34;coordinates&#34;:[134.426167,35.430833]}" id="NCID0EZRAI" xlink:type="simple">35°25.85'N, 134°25.57'E</named-content></named-content>; 17 Sep. 2014; D. Kato leg. (pinned, <named-content xmlns:xlink="http://www.w3.org/1999/xlink" content-type="dwc:institutional_code" xlink:type="simple">BLKU</named-content>) • 1♂; Yamagata, Sakata, Yunodai Spa, Kusatsu; alt. 475 m; <named-content xmlns:xlink="http://www.w3.org/1999/xlink" content-type="dwc:verbatimCoordinates" xlink:type="simple"><named-content content-type="geo-json" specific-use="{&#34;type&#34;:&#34;Point&#34;,&#34;coordinates&#34;:[140.026000,39.026167]}" id="NCID0EGSAI" xlink:type="simple">39°1.57'N, 140°1.56'E</named-content></named-content>; 18 Sep. 2014; D. Kato leg. (pinned, <named-content xmlns:xlink="http://www.w3.org/1999/xlink" content-type="dwc:institutional_code" xlink:type="simple">BLKU</named-content>). [Kyushu] • 2♂; Fukuoka, Mt Sefuri, Itaya, Sawara-ku; alt. 970 m; <named-content xmlns:xlink="http://www.w3.org/1999/xlink" content-type="dwc:verbatimCoordinates" xlink:type="simple"><named-content content-type="geo-json" specific-use="{&#34;type&#34;:&#34;Point&#34;,&#34;coordinates&#34;:[130.366667,33.438167]}" id="NCID0ETSAI" xlink:type="simple">33°26.29'N, 130°22'E</named-content></named-content>; 5 Sep. 2015; D. Kato leg. (pinned, <named-content xmlns:xlink="http://www.w3.org/1999/xlink" content-type="dwc:institutional_code" xlink:type="simple">BLKU</named-content>) • 2♀; Fukuoka, Miyako, Notoge Pass, Saigawa-Hobashira; alt. 740 m; <named-content xmlns:xlink="http://www.w3.org/1999/xlink" content-type="dwc:verbatimCoordinates" xlink:type="simple"><named-content content-type="geo-json" specific-use="{&#34;type&#34;:&#34;Point&#34;,&#34;coordinates&#34;:[130.961500,33.495667]}" id="NCID0EATAI" xlink:type="simple">33°29.74'N, 130°57.69'E</named-content></named-content>; 21 Sep. 2015; D. Kato leg. (pinned, <named-content xmlns:xlink="http://www.w3.org/1999/xlink" content-type="dwc:institutional_code" xlink:type="simple">BLKU</named-content>) • 1♂; Fukuoka, Fukuoka, Katae, Mt Abura; alt. 225 m; <named-content xmlns:xlink="http://www.w3.org/1999/xlink" content-type="dwc:verbatimCoordinates" xlink:type="simple"><named-content content-type="geo-json" specific-use="{&#34;type&#34;:&#34;Point&#34;,&#34;coordinates&#34;:[130.366000,33.530500]}" id="NCID0ENTAI" xlink:type="simple">33°31.83'N, 130°21.96'E</named-content></named-content>; 20 Oct. 2015; D. Kato leg. (pinned, <named-content xmlns:xlink="http://www.w3.org/1999/xlink" content-type="dwc:institutional_code" xlink:type="simple">BLKU</named-content>) • 1♀; Oita, Yufu, Shonai-cho-asono; alt. 870 m; <named-content xmlns:xlink="http://www.w3.org/1999/xlink" content-type="dwc:verbatimCoordinates" xlink:type="simple"><named-content content-type="geo-json" specific-use="{&#34;type&#34;:&#34;Point&#34;,&#34;coordinates&#34;:[131.336833,33.160833]}" id="NCID0E1TAI" xlink:type="simple">33°9.65'N, 131°20.21'E</named-content></named-content>; 10 Sep. 2016; D. Kato leg. (pinned, <named-content xmlns:xlink="http://www.w3.org/1999/xlink" content-type="dwc:institutional_code" xlink:type="simple">BLKU</named-content>) • 1♂; Saga, Saga-shi, Kasa River near Hokuza Dam, Fujimachi-sekiya; alt. 330 m; <named-content xmlns:xlink="http://www.w3.org/1999/xlink" content-type="dwc:verbatimCoordinates" xlink:type="simple"><named-content content-type="geo-json" specific-use="{&#34;type&#34;:&#34;Point&#34;,&#34;coordinates&#34;:[130.232167,33.433167]}" id="NCID0EHUAI" xlink:type="simple">33°25.99'N, 130°13.93'E</named-content></named-content>; 15 Oct. 2015; D. Kato leg. (pinned, <named-content xmlns:xlink="http://www.w3.org/1999/xlink" content-type="dwc:institutional_code" xlink:type="simple">BLKU</named-content>). [Shikoku] • 1♂; Ehime, Wakayama, small waterfall and stream; alt. 1305 m; <named-content xmlns:xlink="http://www.w3.org/1999/xlink" content-type="dwc:verbatimCoordinates" xlink:type="simple"><named-content content-type="geo-json" specific-use="{&#34;type&#34;:&#34;Point&#34;,&#34;coordinates&#34;:[133.137167,33.745167]}" id="NCID0EUUAI" xlink:type="simple">33°44.71'N, 133°8.23'E</named-content></named-content>; 10 Sep. 2019; L.-P. Kolcsár leg. (pinned or in ethanol, <abbrev xmlns:xlink="http://www.w3.org/1999/xlink" content-type="institution" xlink:title="Private Collection of L.-P. Kolcsár" id="ABBRID0EZUAI" xlink:type="simple">CKLP</abbrev>) • 3♂, 1♀, (GenBank # <ext-link xmlns:xlink="http://www.w3.org/1999/xlink" ext-link-type="gen" xlink:href="MT874513" xlink:type="simple">MT874513</ext-link>); Ehime, Toon, Shiraino waterfall; alt. 685 m; <named-content xmlns:xlink="http://www.w3.org/1999/xlink" content-type="dwc:verbatimCoordinates" xlink:type="simple"><named-content content-type="geo-json" specific-use="{&#34;type&#34;:&#34;Point&#34;,&#34;coordinates&#34;:[132.969333,33.759000]}" id="NCID0EGVAI" xlink:type="simple">33°45.54'N, 132°58.16'E</named-content></named-content>; 16 Sep. 2019; L.-P. Kolcsár leg. (pinned or in ethanol, <abbrev xmlns:xlink="http://www.w3.org/1999/xlink" content-type="institution" xlink:title="Private Collection of L.-P. Kolcsár" id="ABBRID0ELVAI" xlink:type="simple">CKLP</abbrev>) • 2♂; Tokushima, Miyoshi, Ochiai Pass, Higashiiya-Ochiai; alt. 1460 m; <named-content xmlns:xlink="http://www.w3.org/1999/xlink" content-type="dwc:verbatimCoordinates" xlink:type="simple"><named-content content-type="geo-json" specific-use="{&#34;type&#34;:&#34;Point&#34;,&#34;coordinates&#34;:[133.948000,33.922167]}" id="NCID0ETVAI" xlink:type="simple">33°55.33'N, 133°56.88'E</named-content></named-content>; 15 May 2015; D. Kato leg. (pinned, <named-content xmlns:xlink="http://www.w3.org/1999/xlink" content-type="dwc:institutional_code" xlink:type="simple">BLKU</named-content>).</p></tp:treatment-sec><tp:treatment-sec sec-type="description" id="SECID0E4VAI"><title>Diagnostic characters.</title><p>Yellowish species with 11 darker spots on thorax (<italic><tp:taxon-name><tp:taxon-name-part taxon-name-part-type="genus" reg="Nipponomyia">N.</tp:taxon-name-part> <tp:taxon-name-part taxon-name-part-type="species" reg="yakushimensis">yakushimensis</tp:taxon-name-part></tp:taxon-name></italic> Kolcsár &amp; Kato, sp. nov. dark yellow species with 11 large dark spots, <italic><tp:taxon-name><tp:taxon-name-part taxon-name-part-type="genus" reg="Nipponomyia">N.</tp:taxon-name-part> <tp:taxon-name-part taxon-name-part-type="species" reg="gracilis">gracilis</tp:taxon-name-part></tp:taxon-name></italic> without dark spots on thorax). Wing without transverse dark line in costal cell. Brown band running from base of R<sub>2+3</sub> to tip of M<sub>4</sub> and to m-cu (brown band not reaching wing margin in <italic><tp:taxon-name><tp:taxon-name-part taxon-name-part-type="genus" reg="Nipponomyia">N.</tp:taxon-name-part> <tp:taxon-name-part taxon-name-part-type="species" reg="yakushimensis">yakushimensis</tp:taxon-name-part></tp:taxon-name></italic> Kolcsár &amp; Kato, sp. nov.). Dark band along crossveins r-m and m-cu conspicuous. Second sternite with black marking at corner of membranous area, but without other line. Gonostylus with 3 spines (2 spines in <italic><tp:taxon-name><tp:taxon-name-part taxon-name-part-type="genus" reg="Nipponomyia">N.</tp:taxon-name-part> <tp:taxon-name-part taxon-name-part-type="species" reg="yakushimensis">yakushimensis</tp:taxon-name-part></tp:taxon-name></italic> Kolcsár &amp; Kato, sp. nov. and <italic><tp:taxon-name><tp:taxon-name-part taxon-name-part-type="genus" reg="Nipponomyia">N.</tp:taxon-name-part> <tp:taxon-name-part taxon-name-part-type="species" reg="gracilis">gracilis</tp:taxon-name-part></tp:taxon-name></italic>), aedeagus short, triangular, and acute at tip in lateral view (aedeagus long, rod-shaped in <italic><tp:taxon-name><tp:taxon-name-part taxon-name-part-type="genus" reg="Nipponomyia">N.</tp:taxon-name-part> <tp:taxon-name-part taxon-name-part-type="species" reg="yakushimensis">yakushimensis</tp:taxon-name-part></tp:taxon-name></italic> Kolcsár &amp; Kato, sp. nov. and <italic><tp:taxon-name><tp:taxon-name-part taxon-name-part-type="genus" reg="Nipponomyia">N.</tp:taxon-name-part> <tp:taxon-name-part taxon-name-part-type="species" reg="gracilis">gracilis</tp:taxon-name-part></tp:taxon-name></italic>). Cercus long and straight, just gently curved upward. Genital opening T-shaped, genital fork cross-shaped, lateral sclerite large, half as long as genital fork.</p></tp:treatment-sec><tp:treatment-sec sec-type="redescription" id="SECID0EUYAI"><title>Redescription.</title><p><bold><italic>Body length</italic>:</bold> male 8.5–12 mm, female: 13–15 mm.</p><p><bold><italic>Wing length</italic>:</bold> male 8.5–12 mm, female 11–12 mm.</p><p><bold><italic>Head</italic>:</bold> Yellowish brown (Fig. <xref ref-type="fig" rid="F15">15B, C</xref>) to brown with grayish pruinosity, some dry specimens with reddish shade, grayish pruinosity not visible on specimens stored in ethanol. Palpi brown, 5-segmented, segments 2–4 subequal in length, last segment elongated, ca. 2–3 × longer than segment 4, measurable only on specimens stored in ethanol. Palpomeres 1 and 2 and tip of palpomere 5 darker. Antenna short, just a little longer than head (Figs <xref ref-type="fig" rid="F2">2C</xref>, <xref ref-type="fig" rid="F15">15C</xref>). Antenna yellow to brown, sometimes scape and pedicel darker than remainder of antenna. Flagellum unicolor or gradually lightening to apical end (Fig. <xref ref-type="fig" rid="F15">15C</xref>). Flagellum 13-segmented, flagellomeres gradually narrowing to apical end (Fig. <xref ref-type="fig" rid="F2">2C</xref>).</p><fig id="F15" position="float" orientation="portrait"><object-id xmlns:xlink="http://www.w3.org/1999/xlink" content-type="doi" xlink:type="simple">10.3897/zookeys.1000.55021.figure15</object-id><object-id xmlns:xlink="http://www.w3.org/1999/xlink" content-type="arpha" xlink:type="simple">BF2BE829-D2D6-5AED-98AD-FD673CD92900</object-id><label>Figure 15.</label><caption><p><italic><tp:taxon-name><tp:taxon-name-part taxon-name-part-type="genus" reg="Nipponomyia">Nipponomyia</tp:taxon-name-part> <tp:taxon-name-part taxon-name-part-type="species" reg="trispinosa">trispinosa</tp:taxon-name-part></tp:taxon-name></italic> (Alexander) <bold>A</bold> habitus, lateral view <bold>B</bold> anterior body parts, lateral view <bold>C</bold> thorax, dorsal view.</p></caption><graphic xmlns:xlink="http://www.w3.org/1999/xlink" xlink:href="zookeys-1000-071-g015.jpg" position="float" orientation="portrait" xlink:type="simple" id="oo_483023.jpg"><uri content-type="original_file" xlink:type="simple">https://binary.pensoft.net/fig/483023</uri></graphic></fig><p><bold><italic>Thorax</italic>:</bold> Specimens stored in ethanol whitish yellow. General coloration yellow, dorsal parts somewhat darker yellow in pinned specimens (Fig. <xref ref-type="fig" rid="F15">15A</xref>). Sclerites in lateral view as (Fig. <xref ref-type="fig" rid="F3">3</xref>). Four uniformly dark spots on presutural area of scutum, 7 dark spots on postsutural area of scutum (Fig. <xref ref-type="fig" rid="F15">15C</xref>).</p><p><bold><italic>Legs</italic>:</bold> General coloration yellow, covered with yellowish setae. Femora without apical dark area, apical part of tibiae brownish, with a few darker setae. Apical ends of tarsomeres light brown. Apical half of tarsomere 4 brown, tarsomere 5 slightly lighter than tarsomere 4 (Fig. <xref ref-type="fig" rid="F15">15A</xref>). Tarsomeres with very small spurs, hardly discernable.</p><p><bold><italic>Wing</italic>:</bold> As in Fig. <xref ref-type="fig" rid="F4">4A, F</xref>. Crossvein m-m very long, oblique, connecting close to tip of M<sub>4</sub>. Dark band extending from base of R<sub>2+3</sub> to m-cu and to crossvein m-m, and reaching wing margin. Dark band along crossveins r-m and m-cu conspicuous.</p><p><bold><italic>Abdomen</italic>:</bold> Abdomen covered with relatively long pale setae. Tergites 2–6 in male and 2–7 in female each with a longitudinal narrow black line on lateral side, its length ranging from 1/3–1/2 of tergite length (Fig. <xref ref-type="fig" rid="F15">15A</xref>). Sternite 2 with a short black line at corner of membranous area, but without other line (Fig. <xref ref-type="fig" rid="F15">15B</xref>). Membranous area of sternite 2 as in Fig. <xref ref-type="fig" rid="F3">3B</xref>. Sternites 3–6 each with a brown line, a little wider and shorter than tergite line (Fig. <xref ref-type="fig" rid="F15">15A</xref>). Sometimes line on sternite 6 indistinct or absent. Tergites and sternites 7 and 8 dark yellow to brown.</p><p><bold><italic>Male terminalia</italic>:</bold> Dark yellow to brown (Fig. <xref ref-type="fig" rid="F15">15A</xref>). Tergite 9 with posterior margin rounded (Fig. <xref ref-type="fig" rid="F16">16A, B</xref>). Gonocoxite with apical lobe 1.8–1.9 × longer than wide (at middle) and around 1.7–1.8 × longer than tergite 9 in lateral view (Fig. <xref ref-type="fig" rid="F16">16E, F</xref>). Apical lobe of gonocoxite prominent in any view, as long as wide of gonocoxite at middle in lateral view (Fig. <xref ref-type="fig" rid="F16">16G, H</xref>). Ventro-basal lobe of gonocoxite prominent in any view, triangular with rounded inner peak in ventral view (Fig. <xref ref-type="fig" rid="F16">16C, D</xref>). Outer part of gonostylus slender in inner lateral view, with 3 black spines, inner part of gonostylus rod-shaped, 4–5 × longer than wide, tip curved dorsally. Interbase elongated, apical widest part 1.5 × wider than base, in dorsal view (Fig. <xref ref-type="fig" rid="F16">16A, B</xref>). Shape of interbase, directing postero-dorsally, pointed at tip (Fig. <xref ref-type="fig" rid="F16">16H</xref>). Aedeagus short, triangular and pointed in lateral view (Fig. <xref ref-type="fig" rid="F16">16I, J</xref>).</p><fig id="F16" position="float" orientation="portrait"><object-id xmlns:xlink="http://www.w3.org/1999/xlink" content-type="doi" xlink:type="simple">10.3897/zookeys.1000.55021.figure16</object-id><object-id xmlns:xlink="http://www.w3.org/1999/xlink" content-type="arpha" xlink:type="simple">FF8B38CA-442D-5688-92D4-7025ECDB648F</object-id><label>Figure 16.</label><caption><p>Male terminalia of <italic><tp:taxon-name><tp:taxon-name-part taxon-name-part-type="genus" reg="Nipponomyia">Nipponomyia</tp:taxon-name-part> <tp:taxon-name-part taxon-name-part-type="species" reg="trispinosa">trispinosa</tp:taxon-name-part></tp:taxon-name></italic> (Alexander) <bold>A, B</bold> dorsal view <bold>C, D</bold> ventral view <bold>E, F</bold> lateral view <bold>G, H</bold> gonocoxite and gonostylus, inner lateral view <bold>I, J</bold> aedeagus complex, lateral view. Scale bars: 0.5 mm (<bold>A–F</bold>), 0.2 mm (<bold>G, H</bold>), 0.2 mm (<bold>I, J</bold>).</p></caption><graphic xmlns:xlink="http://www.w3.org/1999/xlink" xlink:href="zookeys-1000-071-g016.jpg" position="float" orientation="portrait" xlink:type="simple" id="oo_483024.jpg"><uri content-type="original_file" xlink:type="simple">https://binary.pensoft.net/fig/483024</uri></graphic></fig><p><bold><italic>Female terminalia, ovipositor</italic>:</bold> General coloration dark yellow. Cercus almost straight, only weakly curved upward (Fig. <xref ref-type="fig" rid="F12">12E</xref>). Genital fork cross-shaped, wider at posterior 1/4 of its length (Fig. <xref ref-type="fig" rid="F12">12F</xref>). Lateral sclerite of genital plate large, half as long as genital fork. Genital opening T-shaped, two darker areas between genital opening and genital fork small indistinct (Fig. <xref ref-type="fig" rid="F12">12F</xref>).</p><p><bold>Larva:</bold> Unknown.</p><p><bold>Pupa:</bold> Unknown.</p></tp:treatment-sec><tp:treatment-sec sec-type="distribution" id="SECID0ENABI"><title>Distribution.</title><p>Russia: Kuril Islands. Japan: Honshu, Shikoku (<xref ref-type="bibr" rid="B28">Nakamura 2014</xref>; <xref ref-type="bibr" rid="B29">Oosterbroek 2020</xref>), first records from Hokkaido and Kyushu (Fig. <xref ref-type="fig" rid="F17">17</xref>).</p><fig id="F17" position="float" orientation="portrait"><object-id xmlns:xlink="http://www.w3.org/1999/xlink" content-type="doi" xlink:type="simple">10.3897/zookeys.1000.55021.figure17</object-id><object-id xmlns:xlink="http://www.w3.org/1999/xlink" content-type="arpha" xlink:type="simple">1B45DE53-129B-5E20-B4C7-34B5856D5AE8</object-id><label>Figure 17.</label><caption><p>Distribution data of <italic><tp:taxon-name><tp:taxon-name-part taxon-name-part-type="genus" reg="Nipponomyia">Nipponomyia</tp:taxon-name-part> <tp:taxon-name-part taxon-name-part-type="species" reg="trispinosa">trispinosa</tp:taxon-name-part></tp:taxon-name></italic> (Alexander). White circles designate literature data, while red circles are new data obtained in this study.</p></caption><graphic xmlns:xlink="http://www.w3.org/1999/xlink" xlink:href="zookeys-1000-071-g017.jpg" position="float" orientation="portrait" xlink:type="simple" id="oo_483025.jpg"><uri content-type="original_file" xlink:type="simple">https://binary.pensoft.net/fig/483025</uri></graphic></fig></tp:treatment-sec><tp:treatment-sec sec-type="Flying period" id="SECID0EXBBI"><title>Flying period.</title><p>Usually flying between the end of July and the middle of November, but also collected in May.</p></tp:treatment-sec><tp:treatment-sec><!--Section generated to contain objects referenced in tp:taxon-treatment.--><fig id="F2" position="float" orientation="portrait"><object-id xmlns:xlink="http://www.w3.org/1999/xlink" content-type="doi" xlink:type="simple">10.3897/zookeys.1000.55021.figure2</object-id><object-id xmlns:xlink="http://www.w3.org/1999/xlink" content-type="arpha" xlink:type="simple">01897F23-BF4D-5B11-91A1-BA7E3C5531F9</object-id><label>Figure 2.</label><caption><p>Characters of head parts of <italic><tp:taxon-name><tp:taxon-name-part taxon-name-part-type="genus" reg="Nipponomyia">Nipponomyia</tp:taxon-name-part> <tp:taxon-name-part taxon-name-part-type="species" reg="trispinosa">trispinosa</tp:taxon-name-part></tp:taxon-name></italic> (Alexander), SEM <bold>A</bold> compound eye, 300 × (magnification) <bold>B</bold> compound eye, 1500 × <bold>C</bold> antenna, 100 × <bold>D</bold> flagellomeres 1 to 5, 300 × <bold>E</bold> flagellomere 9, 700 ×. Abbreviations: <bold>mt</bold> – microtrichia, <bold>pe</bold> – pedicel, <bold>sc</bold> – scape, <bold>sen</bold> – sensilla, <bold>ve</bold> – verticel. Scale bars: 33.3 μm (<bold>A, D</bold>), 6.67 μm (<bold>B</bold>), 100 μm (<bold>C</bold>), 14.3 μm (<bold>E</bold>).</p></caption><graphic xmlns:xlink="http://www.w3.org/1999/xlink" xlink:href="zookeys-1000-071-g002.jpg" position="float" orientation="portrait" xlink:type="simple" id="oo_483010.jpg"><uri content-type="original_file" xlink:type="simple">https://binary.pensoft.net/fig/483010</uri></graphic></fig><fig id="F3" position="float" orientation="portrait"><object-id xmlns:xlink="http://www.w3.org/1999/xlink" content-type="doi" xlink:type="simple">10.3897/zookeys.1000.55021.figure3</object-id><object-id xmlns:xlink="http://www.w3.org/1999/xlink" content-type="arpha" xlink:type="simple">A666ACF1-E45B-5109-8CC8-F73450289EED</object-id><label>Figure 3.</label><caption><p>Characters of anterior body parts of <italic><tp:taxon-name><tp:taxon-name-part taxon-name-part-type="genus" reg="Nipponomyia">Nipponomyia</tp:taxon-name-part> <tp:taxon-name-part taxon-name-part-type="species" reg="trispinosa">trispinosa</tp:taxon-name-part></tp:taxon-name></italic> (Alexander) <bold>A</bold> drawing, lateral view <bold>B</bold> first two sternites, ventral view <bold>C</bold> SEM, lateral view <bold>D</bold> dorsolateral view of presutural area of scutum, 150× (magnification) <bold>E</bold> tarsal claves 500×. Abbreviations: <bold>aprn</bold> – antepronotum, <bold>bw</bold> – base of the wing, <bold>bh</bold> – base of the halter, <bold>cerv scl</bold> – cervical sclerite, <bold>cx</bold> – coxa, <bold>epm</bold> – epimeron, <bold>epst</bold> – episternum, <bold>lbl</bold> – labellum, <bold>ltg</bold> – laterotergite, <bold>mr</bold> – meron, <bold>ma</bold> – membranous area of sternite 2, <bold>mtg</bold> – mediotergite, <bold>mtast</bold> – metepisternum, <bold>p1</bold>–<bold>p5</bold> – palpomeres, <bold>pprn</bold> – postpronotum, <bold>prsa</bold> – presutural area of scutum, <bold>posa</bold> – postsutural area of scutum, <bold>psct</bold> –prescutum, <bold>scp</bold> – scape, <bold>sct</bold> – scutum, <bold>sctl</bold> – scutellum, <bold>st</bold> – sternite, <bold>tg</bold> – tergite, <bold>tr</bold> – trochanter. Scale bars: 500 μm (<bold>C</bold>), 150 μm (<bold>D</bold>), 40 μm (<bold>E</bold>).</p></caption><graphic xmlns:xlink="http://www.w3.org/1999/xlink" xlink:href="zookeys-1000-071-g003.jpg" position="float" orientation="portrait" xlink:type="simple" id="oo_483011.jpg"><uri content-type="original_file" xlink:type="simple">https://binary.pensoft.net/fig/483011</uri></graphic></fig><fig id="F4" position="float" orientation="portrait"><object-id xmlns:xlink="http://www.w3.org/1999/xlink" content-type="doi" xlink:type="simple">10.3897/zookeys.1000.55021.figure4</object-id><object-id xmlns:xlink="http://www.w3.org/1999/xlink" content-type="arpha" xlink:type="simple">DD0F93CB-1738-5FCE-8B91-E6B9DF289F82</object-id><label>Figure 4.</label><caption><p><italic><tp:taxon-name><tp:taxon-name-part taxon-name-part-type="genus" reg="Nipponomyia">Nipponomyia</tp:taxon-name-part></tp:taxon-name></italic> wings <bold>A</bold> wing venation of <italic><tp:taxon-name><tp:taxon-name-part taxon-name-part-type="genus" reg="Nipponomyia">N.</tp:taxon-name-part> <tp:taxon-name-part taxon-name-part-type="species" reg="trispinosa">trispinosa</tp:taxon-name-part></tp:taxon-name></italic> (Alexander) <bold>B</bold><italic><tp:taxon-name><tp:taxon-name-part taxon-name-part-type="genus" reg="Nipponomyia">N.</tp:taxon-name-part> <tp:taxon-name-part taxon-name-part-type="species" reg="kuwanai">kuwanai</tp:taxon-name-part></tp:taxon-name></italic> (Alexander) from Aomori Prefecture, Honshu <bold>C</bold><italic><tp:taxon-name><tp:taxon-name-part taxon-name-part-type="genus" reg="Nipponomyia">N.</tp:taxon-name-part> <tp:taxon-name-part taxon-name-part-type="species" reg="kuwanai">kuwanai</tp:taxon-name-part></tp:taxon-name></italic> from Ishikari Mts, Hokkaido <bold>D</bold><italic><tp:taxon-name><tp:taxon-name-part taxon-name-part-type="genus" reg="Nipponomyia">N.</tp:taxon-name-part> <tp:taxon-name-part taxon-name-part-type="species" reg="pentacantha">pentacantha</tp:taxon-name-part></tp:taxon-name></italic> Alexander <bold>E</bold><italic><tp:taxon-name><tp:taxon-name-part taxon-name-part-type="genus" reg="Nipponomyia">N.</tp:taxon-name-part> <tp:taxon-name-part taxon-name-part-type="species" reg="okinawensis">okinawensis</tp:taxon-name-part></tp:taxon-name></italic> Kolcsár &amp; Kato, sp. nov. <bold>F</bold><italic><tp:taxon-name><tp:taxon-name-part taxon-name-part-type="genus" reg="Nipponomyia">N.</tp:taxon-name-part> <tp:taxon-name-part taxon-name-part-type="species" reg="trispinosa">trispinosa</tp:taxon-name-part></tp:taxon-name></italic> (Alexander) <bold>G</bold><italic><tp:taxon-name><tp:taxon-name-part taxon-name-part-type="genus" reg="Nipponomyia">N.</tp:taxon-name-part> <tp:taxon-name-part taxon-name-part-type="species" reg="yakushimensis">yakushimensis</tp:taxon-name-part></tp:taxon-name></italic> Kolcsár &amp; Kato, sp. nov.</p></caption><graphic xmlns:xlink="http://www.w3.org/1999/xlink" xlink:href="zookeys-1000-071-g004.jpg" position="float" orientation="portrait" xlink:type="simple" id="oo_483012.jpg"><uri content-type="original_file" xlink:type="simple">https://binary.pensoft.net/fig/483012</uri></graphic></fig><fig id="F12" position="float" orientation="portrait"><object-id xmlns:xlink="http://www.w3.org/1999/xlink" content-type="doi" xlink:type="simple">10.3897/zookeys.1000.55021.figure12</object-id><object-id xmlns:xlink="http://www.w3.org/1999/xlink" content-type="arpha" xlink:type="simple">31216ED7-482A-5E84-B783-3DC119F28C9A</object-id><label>Figure 12.</label><caption><p>Female terminalia of <italic><tp:taxon-name><tp:taxon-name-part taxon-name-part-type="genus" reg="Nipponomyia">Nipponomyia</tp:taxon-name-part></tp:taxon-name></italic> species <bold>A, B</bold><italic><tp:taxon-name><tp:taxon-name-part taxon-name-part-type="genus" reg="Nipponomyia">N.</tp:taxon-name-part> <tp:taxon-name-part taxon-name-part-type="species" reg="kuwanai">kuwanai</tp:taxon-name-part></tp:taxon-name></italic> (Alexander) <bold>C, D</bold><italic><tp:taxon-name><tp:taxon-name-part taxon-name-part-type="genus" reg="Nipponomyia">N.</tp:taxon-name-part> <tp:taxon-name-part taxon-name-part-type="species" reg="okinawensis">okinawensis</tp:taxon-name-part></tp:taxon-name></italic> Kolcsár &amp; Kato, sp. nov. <bold>E, F</bold><italic><tp:taxon-name><tp:taxon-name-part taxon-name-part-type="genus" reg="Nipponomyia">N.</tp:taxon-name-part> <tp:taxon-name-part taxon-name-part-type="species" reg="trispinosa">trispinosa</tp:taxon-name-part></tp:taxon-name></italic> (Alexander) <bold>A, C, E</bold> lateral view <bold>B, D, F</bold> ventral view of genital plate, sternite 10, and cerci.</p></caption><graphic xmlns:xlink="http://www.w3.org/1999/xlink" xlink:href="zookeys-1000-071-g012.jpg" position="float" orientation="portrait" xlink:type="simple" id="oo_483020.jpg"><uri content-type="original_file" xlink:type="simple">https://binary.pensoft.net/fig/483020</uri></graphic></fig></tp:treatment-sec><ref-list><ref id="B2"><mixed-citation xmlns:xlink="http://www.w3.org/1999/xlink" xlink:type="simple"><person-group><name name-style="western"><surname>Alexander</surname><given-names>CP</given-names></name></person-group> (<year>1920</year>) <article-title>New or little-known crane-flies from Japan (<tp:taxon-name><tp:taxon-name-part taxon-name-part-type="family">Tipulidae</tp:taxon-name-part></tp:taxon-name>, <tp:taxon-name><tp:taxon-name-part taxon-name-part-type="order">Diptera</tp:taxon-name-part></tp:taxon-name>).</article-title><source>Transactions of the American Entomological Society</source><volume>46</volume>: <fpage>1</fpage>–<lpage>26</lpage>.</mixed-citation></ref><ref id="B3"><mixed-citation xmlns:xlink="http://www.w3.org/1999/xlink" xlink:type="simple"><person-group><name name-style="western"><surname>Alexander</surname><given-names>CP</given-names></name></person-group> (<year>1923</year>) <article-title>Undescribed crane flies from Formosa and Luzon (<tp:taxon-name><tp:taxon-name-part taxon-name-part-type="family">Tipulidae</tp:taxon-name-part></tp:taxon-name>, <tp:taxon-name><tp:taxon-name-part taxon-name-part-type="order">Diptera</tp:taxon-name-part></tp:taxon-name>).</article-title><source>Philippine Journal of Science</source><volume>22</volume>: <fpage>467</fpage>–<lpage>481</lpage>.</mixed-citation></ref><ref id="B4"><mixed-citation xmlns:xlink="http://www.w3.org/1999/xlink" xlink:type="simple"><person-group><name name-style="western"><surname>Alexander</surname><given-names>CP</given-names></name></person-group> (<year>1924</year>) <article-title>New species of Japanese crane-flies. Part IV. (<tp:taxon-name><tp:taxon-name-part taxon-name-part-type="order">Diptera</tp:taxon-name-part></tp:taxon-name>, <tp:taxon-name><tp:taxon-name-part taxon-name-part-type="family">Tipulidae</tp:taxon-name-part></tp:taxon-name>).</article-title><source>Insecutor Inscitiae Menstruus</source><volume>12</volume>: <fpage>150</fpage>–<lpage>159</lpage>.</mixed-citation></ref><ref id="B5"><mixed-citation xmlns:xlink="http://www.w3.org/1999/xlink" xlink:type="simple"><person-group><name name-style="western"><surname>Alexander</surname><given-names>CP</given-names></name></person-group> (<year>1927a</year>) <article-title>The Oriental <tp:taxon-name><tp:taxon-name-part taxon-name-part-type="family">Tipulidae</tp:taxon-name-part></tp:taxon-name> in the collection of the Indian museum. Part I.</article-title><source>Records of the Indian Museum</source><volume>29</volume>: <fpage>167</fpage>–<lpage>214</lpage>.</mixed-citation></ref><ref id="B6"><mixed-citation xmlns:xlink="http://www.w3.org/1999/xlink" xlink:type="simple"><person-group><name name-style="western"><surname>Alexander</surname><given-names>CP</given-names></name></person-group> (<year>1927b</year>) <article-title>The interpretation of the radial field of the wing in the nematocerous <tp:taxon-name><tp:taxon-name-part taxon-name-part-type="order">Diptera</tp:taxon-name-part></tp:taxon-name>, with special reference to the <tp:taxon-name><tp:taxon-name-part taxon-name-part-type="family">Tipulidae</tp:taxon-name-part></tp:taxon-name>.</article-title><source>Proceedings of the Linnaean Society of New South Wales</source><volume>52</volume>: <fpage>42</fpage>–<lpage>72</lpage>.</mixed-citation></ref><ref id="B7"><mixed-citation xmlns:xlink="http://www.w3.org/1999/xlink" xlink:type="simple"><person-group><name name-style="western"><surname>Alexander</surname><given-names>CP</given-names></name></person-group> (<year>1935</year>) <article-title>New or little-known <tp:taxon-name><tp:taxon-name-part taxon-name-part-type="family">Tipulidae</tp:taxon-name-part></tp:taxon-name> from eastern Asia (<tp:taxon-name><tp:taxon-name-part taxon-name-part-type="order">Diptera</tp:taxon-name-part></tp:taxon-name>). XXIV.</article-title><source>Philippine Journal of Science</source><volume>56</volume>: <fpage>525</fpage>–<lpage>562</lpage>.</mixed-citation></ref><ref id="B8"><mixed-citation xmlns:xlink="http://www.w3.org/1999/xlink" xlink:type="simple"><person-group><name name-style="western"><surname>Alexander</surname><given-names>CP</given-names></name></person-group> (<year>1936</year>) <article-title>New or little-known <tp:taxon-name><tp:taxon-name-part taxon-name-part-type="family">Tipulidae</tp:taxon-name-part></tp:taxon-name> from eastern Asia (<tp:taxon-name><tp:taxon-name-part taxon-name-part-type="order">Diptera</tp:taxon-name-part></tp:taxon-name>). XXXIII.</article-title><source>Philippine Journal of Science</source><volume>61</volume>: <fpage>169</fpage>–<lpage>203</lpage>.</mixed-citation></ref><ref id="B16"><mixed-citation xmlns:xlink="http://www.w3.org/1999/xlink" xlink:type="simple"><person-group><name name-style="western"><surname>Esaki</surname><given-names>T</given-names></name></person-group> (<year>1950</year>) <source><tp:taxon-name><tp:taxon-name-part taxon-name-part-type="order">Diptera</tp:taxon-name-part></tp:taxon-name>. Iconographia Insectorum Japonicorum (Ed. 2).</source><publisher-name>Hokuryukan Publishers</publisher-name>, <publisher-loc>Tokyo</publisher-loc>, <size units="page">1738 pp</size>.</mixed-citation></ref><ref id="B12"><mixed-citation xmlns:xlink="http://www.w3.org/1999/xlink" xlink:type="simple"><person-group><name name-style="western"><surname>Alexander</surname><given-names>CP</given-names></name></person-group> (<year>1958</year>) <article-title>Records and descriptions of Japanese <tp:taxon-name><tp:taxon-name-part taxon-name-part-type="family">Tipulidae</tp:taxon-name-part></tp:taxon-name> (<tp:taxon-name><tp:taxon-name-part taxon-name-part-type="order">Diptera</tp:taxon-name-part></tp:taxon-name>). Part VI. The crane-flies of Honshu. II.</article-title><source>Philippine Journal of Science</source><volume>86</volume>: <fpage>281</fpage>–<lpage>330</lpage>.</mixed-citation></ref><ref id="B19"><mixed-citation xmlns:xlink="http://www.w3.org/1999/xlink" xlink:type="simple"><person-group><name name-style="western"><surname>Ishida</surname><given-names>H</given-names></name></person-group> (<year>1958</year>) <article-title>The catalogue of the Japanese <tp:taxon-name><tp:taxon-name-part taxon-name-part-type="family">Tipulidae</tp:taxon-name-part></tp:taxon-name>, with the keys to the genera and subgenera (<tp:taxon-name><tp:taxon-name-part taxon-name-part-type="order">Diptera</tp:taxon-name-part></tp:taxon-name>). IV. <tp:taxon-name><tp:taxon-name-part taxon-name-part-type="subfamily">Limoniinae</tp:taxon-name-part></tp:taxon-name>, Tribe <tp:taxon-name><tp:taxon-name-part taxon-name-part-type="tribe">Pediciini</tp:taxon-name-part></tp:taxon-name>.</article-title><source>Science Report of the Hyogo University of Agriculture, Serie Natural Sciences</source><volume>3</volume>(<issue>2</issue>): <fpage>37</fpage>–<lpage>42</lpage>.</mixed-citation></ref><ref id="B33"><mixed-citation xmlns:xlink="http://www.w3.org/1999/xlink" xlink:type="simple"><person-group><name name-style="western"><surname>Savchenko</surname><given-names>EN</given-names></name><name name-style="western"><surname>Krivolutskaya</surname><given-names>GO</given-names></name></person-group> (<year>1976</year>) <source><tp:taxon-name><tp:taxon-name-part taxon-name-part-type="family">Limoniidae</tp:taxon-name-part></tp:taxon-name> of the South Kuril Islands and South Sakhalin.</source><publisher-name>Akademiy Nauk Ukrainskoy SSR</publisher-name>, <publisher-loc>Kiev</publisher-loc>, <size units="page">160 pp</size>. [in Russian]</mixed-citation></ref><ref id="B34"><mixed-citation xmlns:xlink="http://www.w3.org/1999/xlink" xlink:type="simple"><person-group><name name-style="western"><surname>Savchenko</surname><given-names>EN</given-names></name></person-group> (<year>1983</year>) <source><tp:taxon-name><tp:taxon-name-part taxon-name-part-type="family">Limoniidae</tp:taxon-name-part></tp:taxon-name> of South Primorye. Akademiy Nauk Ukrainskoy SSR, I.I.</source><publisher-name>Schmalhausen Institute of Zoology of Academy of Sciences of Ukraine</publisher-name>, <publisher-loc>Naukova Dumka, Kiev</publisher-loc>, <size units="page">156 pp</size>. [in Russian]</mixed-citation></ref><ref id="B35"><mixed-citation xmlns:xlink="http://www.w3.org/1999/xlink" xlink:type="simple"><person-group><name name-style="western"><surname>Savchenko</surname><given-names>EN</given-names></name></person-group> (<year>1989</year>) <source><tp:taxon-name><tp:taxon-name-part taxon-name-part-type="family">Limoniidae</tp:taxon-name-part></tp:taxon-name> fauna of the USSR. Determination tables of superspecies taxa with catalogue survey of species. Akadimiya Nauk Ukrainian SSR, I.I.</source><publisher-name>Schmalhausen Institute of Zoology of Academy of Sciences of Ukraine</publisher-name>, <publisher-loc>Naukova Dumka, Kiev</publisher-loc>, <size units="page">377 pp</size>. [in Russian]</mixed-citation></ref><ref id="B28"><mixed-citation xmlns:xlink="http://www.w3.org/1999/xlink" xlink:type="simple"><person-group><name name-style="western"><surname>Nakamura</surname><given-names>T</given-names></name></person-group> (<year>2014</year>) <source><tp:taxon-name><tp:taxon-name-part taxon-name-part-type="family">Pediciidae</tp:taxon-name-part></tp:taxon-name>. In: The Editorial Committee of Catalogue of the Insects of Japan, The Entomological Society of Japan (Eds) Catalogue of the insects of Japan, Volume 8 <tp:taxon-name><tp:taxon-name-part taxon-name-part-type="order">Diptera</tp:taxon-name-part></tp:taxon-name> (Part 1 <tp:taxon-name><tp:taxon-name-part taxon-name-part-type="suborder">Nematocera</tp:taxon-name-part></tp:taxon-name> – <tp:taxon-name><tp:taxon-name-part taxon-name-part-type="suborder">Brachycera</tp:taxon-name-part></tp:taxon-name><tp:taxon-name><tp:taxon-name-part taxon-name-part-type="clade">Aschiza</tp:taxon-name-part></tp:taxon-name>).</source><publisher-name>Published by the Entomological Society of Japan</publisher-name>, <publisher-loc>Tokyo</publisher-loc>, <size units="page">8 pp</size>.</mixed-citation></ref><ref id="B29"><mixed-citation xmlns:xlink="http://www.w3.org/1999/xlink" xlink:type="simple"><person-group><name name-style="western"><surname>Oosterbroek</surname><given-names>P</given-names></name></person-group> (<year>2020</year>) Catalogue of the Craneflies of the World (<tp:taxon-name><tp:taxon-name-part taxon-name-part-type="order">Diptera</tp:taxon-name-part></tp:taxon-name>, <tp:taxon-name><tp:taxon-name-part taxon-name-part-type="superfamily">Tipuloidea</tp:taxon-name-part></tp:taxon-name>: <tp:taxon-name><tp:taxon-name-part taxon-name-part-type="family">Pediciidae</tp:taxon-name-part></tp:taxon-name>, <tp:taxon-name><tp:taxon-name-part taxon-name-part-type="family">Limoniidae</tp:taxon-name-part></tp:taxon-name>, <tp:taxon-name><tp:taxon-name-part taxon-name-part-type="family">Cylindrotomidae</tp:taxon-name-part></tp:taxon-name>, <tp:taxon-name><tp:taxon-name-part taxon-name-part-type="family">Tipulidae</tp:taxon-name-part></tp:taxon-name>). [Accessed 30 May 2020.] <ext-link xlink:type="simple" ext-link-type="uri" xlink:href="https://ccw.naturalis.nl/index.php">https://ccw.naturalis.nl/index.php</ext-link></mixed-citation></ref></ref-list></tp:taxon-treatment>
