# Supplementary material for: Revision of Japanese species of Nipponomyia Alexander, 1924 (Diptera, Pediciidae)
Source: Zookeys. 2020 Dec 3;1000:71–105. doi: 10.3897/zookeys.1000.55021 (PMC7728730; doi:10.3897/zookeys.1000.55021)
Supplement: XML Treatment for Nipponomyia yakushimensis [file zookeys.1000.55021-treatment6.xml]

<!DOCTYPE tp:taxon-treatment
  PUBLIC "-//TaxonX//DTD Taxonomic Treatment Publishing DTD v0 20100105//EN" "tax-treatment-NSO.dtd">
<tp:taxon-treatment xmlns:tp="http://www.plazi.org/taxpub"><tp:treatment-meta><kwd-group><label>Taxon classification</label><kwd><named-content xmlns:xlink="http://www.w3.org/1999/xlink" content-type="kingdom">Animalia</named-content></kwd><kwd><named-content xmlns:xlink="http://www.w3.org/1999/xlink" content-type="order">Diptera</named-content></kwd><kwd><named-content xmlns:xlink="http://www.w3.org/1999/xlink" content-type="family">Pediciidae</named-content></kwd></kwd-group><mixed-citation publication-type="journal"><person-group><name><surname>Kolcsár</surname><given-names>Levente-Péter</given-names></name><name><surname>Kato</surname><given-names>Daichi</given-names></name><name><surname>Gamboa</surname><given-names>Maribet</given-names></name><name><surname>Watanabe</surname><given-names>Kozo</given-names></name></person-group><article-title>Revision of Japanese species of <italic><tp:taxon-name><tp:taxon-name-part taxon-name-part-type="genus" reg="Nipponomyia">Nipponomyia</tp:taxon-name-part></tp:taxon-name></italic> Alexander, 1924 (<tp:taxon-name><tp:taxon-name-part taxon-name-part-type="order">Diptera</tp:taxon-name-part></tp:taxon-name>, <tp:taxon-name><tp:taxon-name-part taxon-name-part-type="family">Pediciidae</tp:taxon-name-part></tp:taxon-name>)</article-title><source>Zookeys</source><day>03</day><month>12</month><year>2020</year><volume>1000</volume><fpage>71</fpage><lpage>105</lpage><pub-id pub-id-type="doi">10.3897/zookeys.1000.55021</pub-id></mixed-citation></tp:treatment-meta><tp:nomenclature><tp:taxon-name><object-id xmlns:xlink="http://www.w3.org/1999/xlink" content-type="arpha" xlink:type="simple">79092BEE-C9E3-5D3C-B9D0-E918F2C73F3A</object-id>
            <tp:taxon-name-part taxon-name-part-type="genus" reg="Nipponomyia">Nipponomyia</tp:taxon-name-part>
            <tp:taxon-name-part taxon-name-part-type="species" reg="yakushimensis">yakushimensis</tp:taxon-name-part>
            <object-id xmlns:xlink="http://www.w3.org/1999/xlink" content-type="zoobank" xlink:type="simple">http://zoobank.org/D40F45C4-F8BF-4A62-AE08-260AE606090F</object-id>
          </tp:taxon-name><tp:taxon-authority>Kolcsár &amp; Kato</tp:taxon-authority><tp:taxon-status xmlns:xlink="http://www.w3.org/1999/xlink" xlink:type="simple">sp. nov.</tp:taxon-status><xref ref-type="fig" rid="F4">Figs 4G</xref><xref ref-type="fig" rid="F18">, 18</xref><xref ref-type="fig" rid="F19">, 19</xref></tp:nomenclature><tp:treatment-sec sec-type="type material" id="SECID0ERDBI"><title>Type material.</title><p><bold><italic>Holotype</italic></bold> ♂, pinned. Original label: “Japan, Kagoshima, Yakushima Island, Yakushima, near Shirataniunsui-kyo Valley, Yakushima-cho, alt. 600 m, <named-content xmlns:xlink="http://www.w3.org/1999/xlink" content-type="dwc:verbatimCoordinates" xlink:type="simple"><named-content content-type="geo-json" specific-use="{&#34;type&#34;:&#34;Point&#34;,&#34;coordinates&#34;:[130.572833,30.384000]}" id="NCID0E6DBI" xlink:type="simple">30°23.04'N, 130°34.37'E</named-content></named-content>, 25 Apr. 2018, D. Kato leg.” “<bold><italic>Holotype</italic></bold><italic><tp:taxon-name><tp:taxon-name-part taxon-name-part-type="genus" reg="Nipponomyia">Nipponomyia</tp:taxon-name-part> <tp:taxon-name-part taxon-name-part-type="species" reg="yakushimensis">yakushimensis</tp:taxon-name-part></tp:taxon-name></italic> Kolcsár &amp; Kato, sp. nov. [red label]” (pinned, <named-content xmlns:xlink="http://www.w3.org/1999/xlink" content-type="dwc:institutional_code" xlink:type="simple">BLKU</named-content>).</p><p><bold><italic>Paratype</italic></bold> ♂, same data as holotype (pinned, <named-content xmlns:xlink="http://www.w3.org/1999/xlink" content-type="dwc:institutional_code" xlink:type="simple">BLKU</named-content>).</p></tp:treatment-sec><tp:treatment-sec sec-type="description" id="SECID0EDFBI"><title>Diagnostic characters.</title><p>Dark yellow species with 11 large darker spots on thorax (<italic><tp:taxon-name><tp:taxon-name-part taxon-name-part-type="genus" reg="Nipponomyia">N.</tp:taxon-name-part> <tp:taxon-name-part taxon-name-part-type="species" reg="trispinosa">trispinosa</tp:taxon-name-part></tp:taxon-name></italic> light yellowish species with 11 smaller dark spots, <italic><tp:taxon-name><tp:taxon-name-part taxon-name-part-type="genus" reg="Nipponomyia">N.</tp:taxon-name-part> <tp:taxon-name-part taxon-name-part-type="species" reg="gracilis">gracilis</tp:taxon-name-part></tp:taxon-name></italic> brownish species without any dark spots on thorax). Wing without transverse dark line on costal cell. Brown band running from base of R<sub>2+3</sub> to crossvein m-m, but not reaching wing margin (reaching the wing margin in <italic><tp:taxon-name><tp:taxon-name-part taxon-name-part-type="genus" reg="Nipponomyia">N.</tp:taxon-name-part> <tp:taxon-name-part taxon-name-part-type="species" reg="trispinosa">trispinosa</tp:taxon-name-part></tp:taxon-name></italic>). Brown band along crossveins r-m and m-cu conspicuous. Second sternite with black marking at corner of membranous area, but without other line. Gonostylus with 2 spines (3 spines in <italic><tp:taxon-name><tp:taxon-name-part taxon-name-part-type="genus" reg="Nipponomyia">N.</tp:taxon-name-part> <tp:taxon-name-part taxon-name-part-type="species" reg="trispinosa">trispinosa</tp:taxon-name-part></tp:taxon-name></italic>), aedeagus long, rod-shaped and acute at tip (aedeagus short, triangular in <italic><tp:taxon-name><tp:taxon-name-part taxon-name-part-type="genus" reg="Nipponomyia">N.</tp:taxon-name-part> <tp:taxon-name-part taxon-name-part-type="species" reg="trispinosa">trispinosa</tp:taxon-name-part></tp:taxon-name></italic>).</p></tp:treatment-sec><tp:treatment-sec sec-type="description" id="SECID0ECHBI"><title>Description.</title><p><bold><italic>Body length</italic>:</bold> male 8–8.5 mm.</p><p><bold><italic>Wing length</italic>:</bold> male 8–8.5 mm.</p><p><bold><italic>Head</italic>:</bold> Light brown to brown with grayish pruinosity (Fig. <xref ref-type="fig" rid="F18">18B, C</xref>). Palpi dark brown, 5-segmented, segments 2–4 subequal in length, last segment twice as long as palpomere 4. Antenna short, just a little longer than head. Antenna brown, flagellomeres darker than scape and pedicel. Flagellum 13-segmented, flagellomeres gradually narrowing to apical end.</p><fig id="F18" position="float" orientation="portrait"><object-id xmlns:xlink="http://www.w3.org/1999/xlink" content-type="doi" xlink:type="simple">10.3897/zookeys.1000.55021.figure18</object-id><object-id xmlns:xlink="http://www.w3.org/1999/xlink" content-type="arpha" xlink:type="simple">F3AFCACF-A19A-5158-96CA-931475DAB404</object-id><label>Figure 18.</label><caption><p><italic><tp:taxon-name><tp:taxon-name-part taxon-name-part-type="genus" reg="Nipponomyia">Nipponomyia</tp:taxon-name-part> <tp:taxon-name-part taxon-name-part-type="species" reg="yakushimensis">yakushimensis</tp:taxon-name-part></tp:taxon-name></italic> Kolcsár &amp; Kato, sp. nov. <bold>A</bold> habitus, lateral view <bold>B</bold> anterior body parts, lateral view <bold>C</bold> thorax, dorsal view.</p></caption><graphic xmlns:xlink="http://www.w3.org/1999/xlink" xlink:href="zookeys-1000-071-g018.jpg" position="float" orientation="portrait" xlink:type="simple" id="oo_483026.jpg"><uri content-type="original_file" xlink:type="simple">https://binary.pensoft.net/fig/483026</uri></graphic></fig><p><bold><italic>Thorax</italic>:</bold> General coloration dark yellow, dorsal parts somewhat darker (Fig. <xref ref-type="fig" rid="F18">18A</xref>). Presutural area of scutum with 4 large spots, very conspicuous (Fig. <xref ref-type="fig" rid="F18">18B, C</xref>) and 7 spots on postsutural area of scutum also distinct (Fig. <xref ref-type="fig" rid="F18">18C</xref>). Setae on thorax relatively long and dark.</p><p><bold><italic>Legs</italic>:</bold> General coloration yellow, covered with yellowish setae. Femora without clear apical dark area, but with some darker setae. Apical part of tibiae light brown, with a few darker setae. Apical ends of tarsomeres narrowly dark yellow to light brown (Fig. <xref ref-type="fig" rid="F18">18A</xref>). Tarsomeres with spurs very small, hardly discernible.</p><p><bold><italic>Wing</italic>:</bold> As in Fig. <xref ref-type="fig" rid="F5">5G</xref>. Yellow pattern less intensive compared to other Japanese species. Spots around yellow costal region brown, not blackish as in <italic><tp:taxon-name><tp:taxon-name-part taxon-name-part-type="genus" reg="Nipponomyia">N.</tp:taxon-name-part> <tp:taxon-name-part taxon-name-part-type="species" reg="trispinosa">trispinosa</tp:taxon-name-part></tp:taxon-name></italic>. Brown band running from base of R<sub>2+3</sub> to crossvein m-m, but not reaching wing margin. Brown band along crossveins r-m and m-cu conspicuous. In paratype, wing with Rs divided to R<sub>2+3+4</sub> and R<sub>5</sub> (Fig. <xref ref-type="fig" rid="F5">5G</xref>), in holotype as usual in genus, divided to R<sub>2+3</sub> and R<sub>4+5</sub>.</p><p><bold><italic>Abdomen</italic>:</bold> Abdomen covered with relative long dark setae. Tergites 2–6 each with a longitudinal narrow black line on lateral side, its length ranging from 1/2–3/4 of tergite length. Sternite 2 with a short black line at corner of membranous fold. Sternites 3–7 each with a broad brown patch, covering anterior half of segment (Fig. <xref ref-type="fig" rid="F18">18A, B</xref>). The abdomen of paratype removed for DNA extraction.</p><p><bold><italic>Male terminalia</italic>:</bold> Dark yellow to light brown (Fig. <xref ref-type="fig" rid="F18">18A</xref>). Median part of tergite 9 with posterior margin convex with two small obtuse peaks laterally (Fig. <xref ref-type="fig" rid="F19">19A, B</xref>). Gonocoxite with apical lobe 2.2 × longer than wide (in the middle) and 1.6 × longer than tergite 9 (Fig. <xref ref-type="fig" rid="F19">19E, F</xref>). Apical lobe of gonocoxite squarish in dorsal and ventral views (Fig. <xref ref-type="fig" rid="F19">19A–D</xref>), as long as width of gonocoxite at middle in lateral view (Fig. <xref ref-type="fig" rid="F19">19G, H</xref>). Basal lobe of gonocoxite prominent, both in ventral and lateral views, triangular in ventral view (Fig. <xref ref-type="fig" rid="F19">19C, D</xref>). Outer part of gonostylus slender in inner view (Fig. <xref ref-type="fig" rid="F19">19G, H</xref>), with 2 black spines, inner part of gonostylus triangular (Fig. <xref ref-type="fig" rid="F19">19A–D</xref>). Interbase elongated, gradually widening to tip, widest part twice wider than basal part in dorsal view (Fig. <xref ref-type="fig" rid="F19">19A, B</xref>), interbase curved dorsally in lateral view (Fig. <xref ref-type="fig" rid="F19">19G, H</xref>). Aedeagus rod-shaped, extending beyond interbase, tip acute, curved dorsally (Fig. <xref ref-type="fig" rid="F19">19I, J</xref>).</p><fig id="F19" position="float" orientation="portrait"><object-id xmlns:xlink="http://www.w3.org/1999/xlink" content-type="doi" xlink:type="simple">10.3897/zookeys.1000.55021.figure19</object-id><object-id xmlns:xlink="http://www.w3.org/1999/xlink" content-type="arpha" xlink:type="simple">9AAF5A7F-383F-5EAE-A927-EF4874E312A0</object-id><label>Figure 19.</label><caption><p>Male terminalia of <italic><tp:taxon-name><tp:taxon-name-part taxon-name-part-type="genus" reg="Nipponomyia">Nipponomyia</tp:taxon-name-part> <tp:taxon-name-part taxon-name-part-type="species" reg="yakushimensis">yakushimensis</tp:taxon-name-part></tp:taxon-name></italic> Kolcsár &amp; Kato, sp. nov. <bold>A, B</bold> dorsal view <bold>C, D</bold> ventral view <bold>E, F</bold> lateral view <bold>G, H</bold> gonocoxite and gonostylus, inner lateral view <bold>I, J</bold> aedeagus complex, lateral view. Scale bars: 0.5 mm (<bold>A–F</bold>), 0.2 mm (<bold>G, H</bold>), 0.2 mm (<bold>I, J</bold>).</p></caption><graphic xmlns:xlink="http://www.w3.org/1999/xlink" xlink:href="zookeys-1000-071-g019.jpg" position="float" orientation="portrait" xlink:type="simple" id="oo_483027.jpg"><uri content-type="original_file" xlink:type="simple">https://binary.pensoft.net/fig/483027</uri></graphic></fig><p><bold>Female:</bold> Unknown.</p><p><bold>Larva:</bold> Unknown.</p><p><bold>Pupa:</bold> Unknown.</p></tp:treatment-sec><tp:treatment-sec sec-type="distribution" id="SECID0EROBI"><title>Distribution.</title><p>Japan: Ryukyu Islands: Yakushima Island (Fig. <xref ref-type="fig" rid="F9">9</xref>).</p></tp:treatment-sec><tp:treatment-sec sec-type="Flying period" id="SECID0E2OBI"><title>Flying period.</title><p>Type specimens were collected at the end of April.</p></tp:treatment-sec><tp:treatment-sec sec-type="Biogeographic notes" id="SECID0EAPBI"><title>Biogeographic notes.</title><p>Yakushima Island is one of the northmost members of Ryukyu Islands, and also the largest island of the Osumi Archipelago. Yakushima is located approximately 70 km south of Kyushu and formed by a combination of sedimentary and orogenic volcanism processes (<xref ref-type="bibr" rid="B32">Shibasaki 2018</xref>). The island is one of the world’s wettest locations, with the annual rainfall around 10000 mm in the mountains whose peaks reach 1900 meters. The island is characterized by a unique wet climate, which ranges from subtropical to high alpine climates, and hosts numerous endemic species (<xref ref-type="bibr" rid="B39">Yahara et al. 1987</xref>; <xref ref-type="bibr" rid="B37">Smith and Kamiya 2006</xref>; <xref ref-type="bibr" rid="B32">Shibasaki 2018</xref>). Yakushima is located in the southern boundary of Palearctic faunal realm, and the new biogeographic boundary between the Palearctic and Oriental realm was proposed between Yakushima/Taneshima and Amami Islands (<xref ref-type="bibr" rid="B22">Komaki and Igawa 2017</xref>). The crane fly fauna of the island is poorly known, at the moment only six species are known as endemic to the island; however, the second author has an additional 8–10 undescribed species from Yakushima. Based on the male terminalia the new species <italic><tp:taxon-name><tp:taxon-name-part taxon-name-part-type="genus" reg="Nipponomyia">N.</tp:taxon-name-part> <tp:taxon-name-part taxon-name-part-type="species" reg="yakushimensis">yakushimensis</tp:taxon-name-part></tp:taxon-name></italic> Kolcsár &amp; Kato, sp. nov. is more closely related to <italic><tp:taxon-name><tp:taxon-name-part taxon-name-part-type="genus" reg="Nipponomyia">N.</tp:taxon-name-part> <tp:taxon-name-part taxon-name-part-type="species" reg="gracilis">gracilis</tp:taxon-name-part></tp:taxon-name></italic>, than to <italic><tp:taxon-name><tp:taxon-name-part taxon-name-part-type="genus" reg="Nipponomyia">N.</tp:taxon-name-part> <tp:taxon-name-part taxon-name-part-type="species" reg="trispinosa">trispinosa</tp:taxon-name-part></tp:taxon-name></italic>. Both, <italic><tp:taxon-name><tp:taxon-name-part taxon-name-part-type="genus" reg="Nipponomyia">N.</tp:taxon-name-part> <tp:taxon-name-part taxon-name-part-type="species" reg="yakushimensis">yakushimensis</tp:taxon-name-part></tp:taxon-name></italic> Kolcsár &amp; Kato, sp. nov. and <italic><tp:taxon-name><tp:taxon-name-part taxon-name-part-type="genus" reg="Nipponomyia">N.</tp:taxon-name-part> <tp:taxon-name-part taxon-name-part-type="species" reg="gracilis">gracilis</tp:taxon-name-part></tp:taxon-name></italic> have 2 spines on the gonostylus, aedeagi elongated, and the shapes of their interbases are also similar. Presumably the two species diverged from each other at least 1.706 Ma ago, when the Korean Peninsula &amp; Kyushu and also Yakushima and Kyushu separated (<xref ref-type="bibr" rid="B30">Osozawa et al. 2012</xref>).</p></tp:treatment-sec><tp:treatment-sec><!--Section generated to contain objects referenced in tp:taxon-treatment.--><fig id="F4" position="float" orientation="portrait"><object-id xmlns:xlink="http://www.w3.org/1999/xlink" content-type="doi" xlink:type="simple">10.3897/zookeys.1000.55021.figure4</object-id><object-id xmlns:xlink="http://www.w3.org/1999/xlink" content-type="arpha" xlink:type="simple">DD0F93CB-1738-5FCE-8B91-E6B9DF289F82</object-id><label>Figure 4.</label><caption><p><italic><tp:taxon-name><tp:taxon-name-part taxon-name-part-type="genus" reg="Nipponomyia">Nipponomyia</tp:taxon-name-part></tp:taxon-name></italic> wings <bold>A</bold> wing venation of <italic><tp:taxon-name><tp:taxon-name-part taxon-name-part-type="genus" reg="Nipponomyia">N.</tp:taxon-name-part> <tp:taxon-name-part taxon-name-part-type="species" reg="trispinosa">trispinosa</tp:taxon-name-part></tp:taxon-name></italic> (Alexander) <bold>B</bold><italic><tp:taxon-name><tp:taxon-name-part taxon-name-part-type="genus" reg="Nipponomyia">N.</tp:taxon-name-part> <tp:taxon-name-part taxon-name-part-type="species" reg="kuwanai">kuwanai</tp:taxon-name-part></tp:taxon-name></italic> (Alexander) from Aomori Prefecture, Honshu <bold>C</bold><italic><tp:taxon-name><tp:taxon-name-part taxon-name-part-type="genus" reg="Nipponomyia">N.</tp:taxon-name-part> <tp:taxon-name-part taxon-name-part-type="species" reg="kuwanai">kuwanai</tp:taxon-name-part></tp:taxon-name></italic> from Ishikari Mts, Hokkaido <bold>D</bold><italic><tp:taxon-name><tp:taxon-name-part taxon-name-part-type="genus" reg="Nipponomyia">N.</tp:taxon-name-part> <tp:taxon-name-part taxon-name-part-type="species" reg="pentacantha">pentacantha</tp:taxon-name-part></tp:taxon-name></italic> Alexander <bold>E</bold><italic><tp:taxon-name><tp:taxon-name-part taxon-name-part-type="genus" reg="Nipponomyia">N.</tp:taxon-name-part> <tp:taxon-name-part taxon-name-part-type="species" reg="okinawensis">okinawensis</tp:taxon-name-part></tp:taxon-name></italic> Kolcsár &amp; Kato, sp. nov. <bold>F</bold><italic><tp:taxon-name><tp:taxon-name-part taxon-name-part-type="genus" reg="Nipponomyia">N.</tp:taxon-name-part> <tp:taxon-name-part taxon-name-part-type="species" reg="trispinosa">trispinosa</tp:taxon-name-part></tp:taxon-name></italic> (Alexander) <bold>G</bold><italic><tp:taxon-name><tp:taxon-name-part taxon-name-part-type="genus" reg="Nipponomyia">N.</tp:taxon-name-part> <tp:taxon-name-part taxon-name-part-type="species" reg="yakushimensis">yakushimensis</tp:taxon-name-part></tp:taxon-name></italic> Kolcsár &amp; Kato, sp. nov.</p></caption><graphic xmlns:xlink="http://www.w3.org/1999/xlink" xlink:href="zookeys-1000-071-g004.jpg" position="float" orientation="portrait" xlink:type="simple" id="oo_483012.jpg"><uri content-type="original_file" xlink:type="simple">https://binary.pensoft.net/fig/483012</uri></graphic></fig><fig id="F5" position="float" orientation="portrait"><object-id xmlns:xlink="http://www.w3.org/1999/xlink" content-type="doi" xlink:type="simple">10.3897/zookeys.1000.55021.figure5</object-id><object-id xmlns:xlink="http://www.w3.org/1999/xlink" content-type="arpha" xlink:type="simple">75D8E652-6789-5461-93E8-7586C2629254</object-id><label>Figure 5.</label><caption><p>Male terminalia of <italic><tp:taxon-name><tp:taxon-name-part taxon-name-part-type="genus" reg="Nipponomyia">Nipponomyia</tp:taxon-name-part> <tp:taxon-name-part taxon-name-part-type="species" reg="pentacantha">pentacantha</tp:taxon-name-part></tp:taxon-name></italic> Alexander <bold>A, B</bold> dorsal view <bold>C, D</bold> ventral view <bold>E, F</bold> lateral view <bold>G, H</bold> gonocoxite and gonostylus inner lateral view <bold>I, J</bold> aedeagus complex lateral view. Abbreviations: <bold>ae</bold> – aedeagus, <bold>aeg</bold> – aedeagal guide, <bold>algc</bold> – apical lobe of gonocoxite, <bold>gc</bold> – gonocoxite, <bold>gs</bold> – gonostylus, <bold>ib</bold> – interbase, <bold>igs</bold> – inner part of gonostylus, <bold>ogs</bold> – outer part of gonostylus, <bold>st9</bold> – sternite 9, <bold>tg9</bold> – tergite 9, <bold>vlgc</bold> – ventrobasal lobe of gonocoxite. Scale bars: 0.5 mm (<bold>A–F</bold>), 0.2 mm (<bold>G, H</bold>), 0.2 mm (<bold>I, J</bold>).</p></caption><graphic xmlns:xlink="http://www.w3.org/1999/xlink" xlink:href="zookeys-1000-071-g005.jpg" position="float" orientation="portrait" xlink:type="simple" id="oo_483013.jpg"><uri content-type="original_file" xlink:type="simple">https://binary.pensoft.net/fig/483013</uri></graphic></fig><fig id="F9" position="float" orientation="portrait"><object-id xmlns:xlink="http://www.w3.org/1999/xlink" content-type="doi" xlink:type="simple">10.3897/zookeys.1000.55021.figure9</object-id><object-id xmlns:xlink="http://www.w3.org/1999/xlink" content-type="arpha" xlink:type="simple">818325A2-3C71-54CD-9DCE-3E77F43B1488</object-id><label>Figure 9.</label><caption><p>Distributions data of <italic><tp:taxon-name><tp:taxon-name-part taxon-name-part-type="genus" reg="Nipponomyia">Nipponomyia</tp:taxon-name-part></tp:taxon-name></italic> species: for <italic><tp:taxon-name><tp:taxon-name-part taxon-name-part-type="genus" reg="Nipponomyia">N.</tp:taxon-name-part> <tp:taxon-name-part taxon-name-part-type="species" reg="pentacantha">pentacantha</tp:taxon-name-part></tp:taxon-name></italic> Alexander white circles designate literature data while red circles are new data obtained in this study; <italic><tp:taxon-name><tp:taxon-name-part taxon-name-part-type="genus" reg="Nipponomyia">N.</tp:taxon-name-part> <tp:taxon-name-part taxon-name-part-type="species" reg="gracilis">gracilis</tp:taxon-name-part></tp:taxon-name></italic> Savchenko (yellow pentagon); <italic><tp:taxon-name><tp:taxon-name-part taxon-name-part-type="genus" reg="Nipponomyia">N.</tp:taxon-name-part> <tp:taxon-name-part taxon-name-part-type="species" reg="yakushimensis">yakushimensis</tp:taxon-name-part></tp:taxon-name></italic> Kolcsár &amp; Kato, sp. nov. green triangle; <italic><tp:taxon-name><tp:taxon-name-part taxon-name-part-type="genus" reg="Nipponomyia">N.</tp:taxon-name-part> <tp:taxon-name-part taxon-name-part-type="species" reg="okinawensis">okinawensis</tp:taxon-name-part></tp:taxon-name></italic> Kolcsár &amp; Kato, sp. nov. blue square.</p></caption><graphic xmlns:xlink="http://www.w3.org/1999/xlink" xlink:href="zookeys-1000-071-g009.jpg" position="float" orientation="portrait" xlink:type="simple" id="oo_483017.jpg"><uri content-type="original_file" xlink:type="simple">https://binary.pensoft.net/fig/483017</uri></graphic></fig></tp:treatment-sec><ref-list><ref id="B32"><mixed-citation xmlns:xlink="http://www.w3.org/1999/xlink" xlink:type="simple"><person-group><name name-style="western"><surname>Shibasaki</surname><given-names>S</given-names></name></person-group> (<year>2018</year>) <article-title>Yakushima Island: Landscape History, World Heritage Designation, and Conservation Status for Local Society.</article-title> In: <person-group><name name-style="western"><surname>Chakraborty</surname><given-names>A</given-names></name><name name-style="western"><surname>Mokudai</surname><given-names>K</given-names></name><name name-style="western"><surname>Cooper</surname><given-names>M</given-names></name><name name-style="western"><surname>Watanabe</surname><given-names>M</given-names></name><name name-style="western"><surname>Chakraborty</surname><given-names>S</given-names></name></person-group> (<role>Eds</role>) <issue-title>Natural Heritage of Japan.</issue-title><source>Springer</source>, <fpage>73</fpage>–<lpage>83</lpage>. <ext-link xlink:type="simple" ext-link-type="doi" xlink:href="10.1007/978-3-319-61896-8_7">https://doi.org/10.1007/978-3-319-61896-8_7</ext-link></mixed-citation></ref><ref id="B39"><mixed-citation xmlns:xlink="http://www.w3.org/1999/xlink" xlink:type="simple"><person-group><name name-style="western"><surname>Yahara</surname><given-names>T</given-names></name><name name-style="western"><surname>Ohba</surname><given-names>H</given-names></name><name name-style="western"><surname>Murata</surname><given-names>J</given-names></name><name name-style="western"><surname>Iwatsuki</surname><given-names>K</given-names></name></person-group> (<year>1987</year>) <article-title>Taxonomic review of vascular plants endemic to Yakushima Island, Japan.</article-title><source>Journal of the Faculty of Science, University of Tokyo</source><volume>14</volume>: <fpage>69</fpage>–<lpage>119</lpage>.</mixed-citation></ref><ref id="B37"><mixed-citation xmlns:xlink="http://www.w3.org/1999/xlink" xlink:type="simple"><person-group><name name-style="western"><surname>Smith</surname><given-names>RJ</given-names></name><name name-style="western"><surname>Kamiya</surname><given-names>T</given-names></name></person-group> (<year>2006</year>) <article-title>Six new species of fresh and brackish water ostracods (<tp:taxon-name><tp:taxon-name-part taxon-name-part-type="subphylum">Crustacea</tp:taxon-name-part></tp:taxon-name>) from Yakushima, Southern Japan.</article-title><source>Hydrobiologia</source><volume>559</volume>(<issue>1</issue>): <fpage>331</fpage>–<lpage>355</lpage>. <ext-link xlink:type="simple" ext-link-type="doi" xlink:href="10.1007/s10750-005-0946-2">https://doi.org/10.1007/s10750-005-0946-2</ext-link></mixed-citation></ref><ref id="B22"><mixed-citation xmlns:xlink="http://www.w3.org/1999/xlink" xlink:type="simple"><person-group><name name-style="western"><surname>Komaki</surname><given-names>S</given-names></name><name name-style="western"><surname>Igawa</surname><given-names>T</given-names></name></person-group> (<year>2017</year>) The widespread misconception about the Japanese major biogeographic boundary, the Watase line (Tokara gap), revealed by bibliographic and beta diversity analyses. bioRxiv 186775. <ext-link xlink:type="simple" ext-link-type="doi" xlink:href="10.1101/186775">https://doi.org/10.1101/186775</ext-link></mixed-citation></ref><ref id="B30"><mixed-citation xmlns:xlink="http://www.w3.org/1999/xlink" xlink:type="simple"><person-group><name name-style="western"><surname>Osozawa</surname><given-names>S</given-names></name><name name-style="western"><surname>Shinjo</surname><given-names>R</given-names></name><name name-style="western"><surname>Armid</surname><given-names>A</given-names></name><name name-style="western"><surname>Watanabe</surname><given-names>Y</given-names></name><name name-style="western"><surname>Horiguchi</surname><given-names>T</given-names></name><name name-style="western"><surname>Wakabayashi</surname><given-names>J</given-names></name></person-group> (<year>2012</year>) <article-title>Palaeogeographic reconstruction of the 1.55 Ma synchronous isolation of the Ryukyu Islands, Japan, and Taiwan and inflow of the Kuroshio warm current.</article-title><source>International Geology Review</source><volume>54</volume>(<issue>12</issue>): <fpage>1369</fpage>–<lpage>1388</lpage>. <ext-link xlink:type="simple" ext-link-type="doi" xlink:href="10.1080/00206814.2011.639954">https://doi.org/10.1080/00206814.2011.639954</ext-link></mixed-citation></ref></ref-list></tp:taxon-treatment>
